# Supplementary material for: Taxonomic revision of the genus Callimerus Gorham s. l. (Coleoptera, Cleridae). Part I. latifrons species-group
Source: Zookeys. 2013 Apr 22;(294):9–35. doi: 10.3897/zookeys.294.4669 (PMC3677320; doi:10.3897/zookeys.294.4669)
Supplement: XML Treatment for Callimerus latifrons [file zookeys.294.4669-treatment1.xml]

<!DOCTYPE tp:taxon-treatment
  PUBLIC "-//TaxonX//DTD Taxonomic Treatment Publishing DTD v0 20100105//EN" "tax-treatment-NSO.dtd">
<tp:taxon-treatment xmlns:tp="http://www.plazi.org/taxpub"><tp:treatment-meta><mixed-citation publication-type="journal"><person-group><name><surname>Yang</surname><given-names>Gan-Yan</given-names></name><name><surname>Montreuil</surname><given-names>Olivier</given-names></name><name><surname>Yang</surname><given-names>Xing-Ke</given-names></name></person-group><article-title>Taxonomic revision of the genus 
                    <bold><italic>Callimerus</italic></bold> Gorham
                    <bold><italic>s. l</italic>.
                    </bold> (Coleoptera, Cleridae). Part I. 
                    <bold><italic>latifrons</italic></bold> species-group
                </article-title><source>Zookeys</source><day>22</day><month>4</month><year>2013</year><volume>2013</volume><issue>294</issue><fpage>9</fpage><lpage>35</lpage><pub-id pub-id-type="doi">10.3897/zookeys.294.4669</pub-id></mixed-citation></tp:treatment-meta><tp:nomenclature><tp:taxon-name>
                        <tp:taxon-name-part taxon-name-part-type="genus">Callimerus</tp:taxon-name-part>
                        <tp:taxon-name-part taxon-name-part-type="species">latifrons</tp:taxon-name-part>
                    </tp:taxon-name><tp:taxon-authority>species-group</tp:taxon-authority><tp:nomenclature-citation-list><tp:nomenclature-citation><tp:taxon-name>Brachycallimerus</tp:taxon-name><comment> Chapin, 1924: 180, 190 (Type species: <italic><tp:taxon-name>Callimerus latifrons</tp:taxon-name></italic> Chapin, 1924; by original designation); –<xref ref-type="bibr" rid="B17">Kolibáč 1998</xref>: 176 (synonymized with <italic><tp:taxon-name>Callimerus</tp:taxon-name></italic> Gorham).</comment></tp:nomenclature-citation><tp:nomenclature-citation><tp:taxon-name>Crassocallimerus</tp:taxon-name><comment> Pic, 1929: 16 (Type species: <italic><tp:taxon-name>Callimerus latesignatus</tp:taxon-name></italic> Gorham, 1892; by monotypy; subgenus of <italic><tp:taxon-name>Callimerus</tp:taxon-name></italic> Gorham); –<xref ref-type="bibr" rid="B4">Corporaal 1937</xref>: 60 (synonymized with <italic><tp:taxon-name>Brachycallimerus</tp:taxon-name></italic> Chapin).</comment></tp:nomenclature-citation><tp:nomenclature-citation><tp:taxon-name>flavofasciatus</tp:taxon-name><comment>-group <xref ref-type="bibr" rid="B17">Kolibáč 1998</xref>: 182.</comment></tp:nomenclature-citation></tp:nomenclature-citation-list></tp:nomenclature><tp:treatment-sec sec-type="Diagnosis"><title>Diagnosis.</title><p>This species group is characteristic by its broad and compact body form. It differs from <italic>dulcis</italic> species-group (<italic>sensu</italic> <xref ref-type="bibr" rid="B17">Kolibáč 1998</xref>) and <italic>prasinatus</italic> species-group (<italic>sensu</italic> <xref ref-type="bibr" rid="B17">Kolibáč 1998</xref>) by pronotum wider than long (PL/PW &lt; 1; <xref ref-type="fig" rid="F1">Figs 4</xref>, <xref ref-type="fig" rid="F2">15, 17</xref>, <xref ref-type="fig" rid="F3">28, 30</xref>, <xref ref-type="fig" rid="F4">41, 44</xref>, <xref ref-type="fig" rid="F5">54</xref>); antenna short (AL/AD 1.0–1.2); antennomeres VII – XI or VIII – XI forming a more or less compact and oval club, width of antennomere VIII longer than or as long as its length (<xref ref-type="fig" rid="F1">Figs 14</xref>, <xref ref-type="fig" rid="F2">27</xref>, <xref ref-type="fig" rid="F3">40</xref>, <xref ref-type="fig" rid="F4">53</xref>, <xref ref-type="fig" rid="F5">71</xref>); eyes large, posterior inner margins of eyes evidently convergent towards midline, EyD subequal to EyW (ratio 1.0–1.1) (<xref ref-type="fig" rid="F1">Figs 4</xref>, <xref ref-type="fig" rid="F2">15, 17</xref>, <xref ref-type="fig" rid="F3">28, 30</xref>, <xref ref-type="fig" rid="F4">41, 44</xref>, <xref ref-type="fig" rid="F5">54</xref>); elytra without scales; integument with yellow and black coloration.
                    </p><p>It differs from <italic>coomani</italic>-group (<italic>sensu</italic> <xref ref-type="bibr" rid="B17">Kolibáč 1998</xref>) by claws with a basal tooth (<xref ref-type="fig" rid="F5">Fig. 57</xref>) and metatibiae with a subapical projection on the outer edge (<xref ref-type="fig" rid="F5">Fig. 58</xref>).
                    </p><p><!--PageBreak-->In the integumental coloration (yellow and black), <italic><tp:taxon-name>Callimerus pallidus</tp:taxon-name></italic> Gorham, 1892 (Carin Hills, Chebà; <xref ref-type="fig" rid="F7">Figs 79</xref>), <italic><tp:taxon-name>Callimerus gorhami</tp:taxon-name></italic> Corporaal, 1949 (Sumatra’s East Coast; <xref ref-type="fig" rid="F7">Fig. 81</xref>), <italic><tp:taxon-name>Callimerus nigroapicalis</tp:taxon-name></italic> Pic, 1955 (Fujian; <xref ref-type="fig" rid="F8">Fig. 84, 85</xref>), <italic><tp:taxon-name>Callimerus terminalis</tp:taxon-name></italic> Chapin, 1919 (Sandakan, North Borneo; <xref ref-type="fig" rid="F8">Fig. 86, 87</xref>), and some species related to <italic><tp:taxon-name>Callimerus insolatus</tp:taxon-name></italic> Pascoe, 1860 might be similar to members of the <italic>latifrons</italic> species-group. The differences between <italic><tp:taxon-name>Callimerus pallidus</tp:taxon-name></italic>, <italic><tp:taxon-name>Callimerus gorhami</tp:taxon-name></italic> and this species group are provided in the text below. <italic><tp:taxon-name>Callimerus nigroapicalis</tp:taxon-name></italic> is different from this species group in pronotum longer than wide. <italic><tp:taxon-name>Callimerus terminalis</tp:taxon-name></italic> is different from this species group in claws without a basal tooth, subapical projection on outer edge of metatibia rudimental, pronotum longer than wide. Species related to <italic><tp:taxon-name>Callimerus insolatus</tp:taxon-name></italic> differ from this species group in claws without a basal tooth.
                    </p></tp:treatment-sec><tp:treatment-sec sec-type="Description"><title>Description.</title><p><italic>Size</italic>: length 7.5–11.7 mm, width 2.3–3.7 mm. <italic>Integumental color</italic>: yellow and black. <italic>Vestiture</italic>: body profusely vested with yellow pubescence; frons with dense white scales; thoracic pleuron sometimes with white scales. <italic>Head</italic>: including eyes wider than pronotum, vertex with sparse punctures. Labrum rectangular, apex straight or very slightly emarginated in the middle; mandibles stout; terminal segments of maxillary palpi digitiform, those of labial palpi elongate-triangular, both as long as their preceding segments. Eyes large, very slightly emarginated near antennal insertions, finely granulate; posterior inner margin of eyes evidently convergent towards midline, EyD subequal to EyW (ratio 1.0–1.1) (<xref ref-type="fig" rid="F1">Figs 4</xref>, <xref ref-type="fig" rid="F2">15, 17</xref>, <xref ref-type="fig" rid="F3">28, 30</xref>, <xref ref-type="fig" rid="F4">41, 44</xref>, <xref ref-type="fig" rid="F5">54</xref>). Antenna short (AL/AD 1.0–1.2); antennomere I stout and bent, twice length as antennomere II; antennomere II globular; antennomere III longer than it is wide, slightly longer than antennomere II; antennomeres IV–X increasingly wider and shorter than their preceding segments, antennomeres VII or VIII to XI wider than or as long as their respective length, forming a more or less compact and oval club (<xref ref-type="fig" rid="F1">Figs 14</xref>, <xref ref-type="fig" rid="F2">27</xref>, <xref ref-type="fig" rid="F3">40</xref>, <xref ref-type="fig" rid="F4">53</xref>, <xref ref-type="fig" rid="F5">71</xref>). Gula oblong, gular sutures parallel. <italic>Prothorax</italic>: wider than long (PL/PW 0.8–0.9), subapical impression of pronotum deep; pronotum constricted at base, evidently dilated before middle (<xref ref-type="fig" rid="F1">Figs 4</xref>, <xref ref-type="fig" rid="F2">15, 17</xref>, <xref ref-type="fig" rid="F3">28, 30</xref>, <xref ref-type="fig" rid="F4">41, 44</xref>, <xref ref-type="fig" rid="F5">54</xref>); punctures on pronotum sparse and fine. <italic>Elytra</italic>: wider than head including eyes, EL/EW 1.7–2.3; sides parallel, sutural angle round, outer angle pointed (<xref ref-type="fig" rid="F5">Fig. 70</xref>); punctures irregular and dense; without scales. <italic>Legs</italic>: tibiae without longitudinal ridge; metatibia with a subapical projection on outer edge (<xref ref-type="fig" rid="F5">Fig. 58</xref>); tibial spur formula 0–1–1; tarsi formula 5–5–5, tarsomeres I–II evidently bilobed, III–IV more or less bilobed, V slender; tarsomere I of pro- and meso-tarsi as long as tarsomere II, meta-tarsomere I slightly longer than tarsomere II; tarsomere I–IV of all legs with evident pulvilli; claws with a basal tooth (<xref ref-type="fig" rid="F5">Fig. 57</xref>). <italic>Abdomen</italic>: with six ventrites; male ventrite V–VI with posterior margin emarginated (<xref ref-type="fig" rid="F1">Figs 13</xref>, <xref ref-type="fig" rid="F2">26</xref>, <xref ref-type="fig" rid="F3">39</xref>, <xref ref-type="fig" rid="F4">52</xref>, <xref ref-type="fig" rid="F5">65</xref>); female ventrite V with posterior margin straight, ventrite VI with posterior margin rounded. <italic>Male terminalia</italic>: tegmen tubular, sclerotized with three semi-transparent membranous regions: a pair of slit-like ones situated at dorsal-lateral sides (<xref ref-type="fig" rid="F5">Figs 59–60, 66–67</xref>); the other one more or less cordiform, situated ventrally (<xref ref-type="fig" rid="F5">Figs 60–61, 67–69</xref>). Outer margin of the ventral membranous region straight (<xref ref-type="fig" rid="F1">Figs 9, 9a</xref>), slightly curved (<xref ref-type="fig" rid="F2">Figs 22, 22a</xref>, <xref ref-type="fig" rid="F4">48, 48a</xref>, <xref ref-type="fig" rid="F5">61, 68, 69</xref>) or strongly curved (35, 35a); TML/TMW 0.9–1.3, TMaL/TML 0.2–0.6 (<xref ref-type="fig" rid="F1">Figs 9, 9a</xref>, <xref ref-type="fig" rid="F2">22, 22a</xref>, <xref ref-type="fig" rid="F3">35, 35a</xref>, <xref ref-type="fig" rid="F4">48, 48a</xref>, <xref ref-type="fig" rid="F5">61, 68, 69</xref>). In some cases, an additional tiny membranous region presents at dorso-<!--PageBreak-->central side of tegmen (<xref ref-type="fig" rid="F5">Fig. 66</xref>). Parameres strongly sclerotized, apices divergent (<xref ref-type="fig" rid="F1">Figs 7–9</xref>, <xref ref-type="fig" rid="F5">59–61</xref>) or convergent (<xref ref-type="fig" rid="F2">Figs 20–22</xref>, <xref ref-type="fig" rid="F3">33–35</xref>, <xref ref-type="fig" rid="F4">46–48</xref>). Phallic plate sclerotized in midline (<xref ref-type="fig" rid="F1">Figs 10</xref>, <xref ref-type="fig" rid="F3">36</xref>, <xref ref-type="fig" rid="F4">49</xref>). Spicular fork: SApL/SFL about 0.3 (<xref ref-type="fig" rid="F1">Figs 11</xref>, <xref ref-type="fig" rid="F2">24</xref>, <xref ref-type="fig" rid="F3">37</xref>, <xref ref-type="fig" rid="F4">50</xref>, <xref ref-type="fig" rid="F5">63</xref>).
                    </p></tp:treatment-sec><tp:treatment-sec sec-type="Distribution"><title>Distribution.</title><p>Southeast Asia (<xref ref-type="fig" rid="F6">Fig. 72</xref>).
                    </p></tp:treatment-sec><tp:treatment-sec sec-type="Discussion"><title>Discussion.</title><p>This species group is probably advanced groups within <italic><tp:taxon-name>Callimerus</tp:taxon-name></italic> s. l., as <xref ref-type="bibr" rid="B17">Kolibáč (1998)</xref> suggested; but its sister group cannot be determined with certainty until the intra-taxonomy of the <italic>dulcis</italic> species-group (<italic>sensu</italic> <xref ref-type="bibr" rid="B17">Kolibáč 1998</xref>) has been resolved, which nearly contains two-thirds of species of this genus.
                    </p></tp:treatment-sec><tp:treatment-sec sec-type="Key to species of latifrons species-group"><title>Key to species of <italic>latifrons</italic> species-group
                    </title><table-wrap content-type="key" position="anchor" orientation="portrait"><table><tbody><tr><td rowspan="1" colspan="1">1</td><td rowspan="1" colspan="1">Elytron with only one black spot at apex (<xref ref-type="fig" rid="F5">Fig. 54</xref>); metasternum and metepisternum both yellow<italic><tp:taxon-name>Callimerus cacuminis</tp:taxon-name></italic> sp. n.
                                    </td></tr><tr><td rowspan="1" colspan="1">-</td><td rowspan="1" colspan="1">Elytron with two black spots, anterior spot just before middle, posterior spot at apex or near apex (<xref ref-type="fig" rid="F1">Figs 1</xref>, <xref ref-type="fig" rid="F2">15</xref>, <xref ref-type="fig" rid="F3">28</xref>, <xref ref-type="fig" rid="F4">41</xref>); metasternum and metepisternum both black
                                    </td><td rowspan="1" colspan="1">2</td></tr><tr><td rowspan="1" colspan="1">2</td><td rowspan="1" colspan="1">Head black; anterior black spot of elytron spanning from outer margin to suture or almost to suture (<xref ref-type="fig" rid="F1">Figs 1, 2</xref>, <xref ref-type="fig" rid="F2">15, 17, 18</xref>)
                                    </td><td rowspan="1" colspan="1">3</td></tr><tr><td rowspan="1" colspan="1">-</td><td rowspan="1" colspan="1">Head yellow; anterior black spot of elytron clearly reaching neither outer margin or suture (<xref ref-type="fig" rid="F3">Figs 28, 30, 31</xref>, <xref ref-type="fig" rid="F4">41, 42, 44</xref>)
                                    </td><td rowspan="1" colspan="1">4</td></tr><tr><td rowspan="1" colspan="1">3</td><td rowspan="1" colspan="1">Pronotum totally black; mesepisternum black; anterior black spot of elytron extended to suture thus forming a complete black band across elytra (<xref ref-type="fig" rid="F1">Figs 1, 2</xref>); EL/EW about 2.2; apices of parameres divergent (<xref ref-type="fig" rid="F1">Figs 7–9</xref>), outer margin of ventral membranous region of tegmen straight (Figs, 9, 9a)<italic><tp:taxon-name>Callimerus latifrons</tp:taxon-name></italic> Gorham
                                    </td></tr><tr><td rowspan="1" colspan="1">-</td><td rowspan="1" colspan="1">Pronotum with major area yellow, only with a small transverse black patch on anterior margin (<xref ref-type="fig" rid="F2">Fig. 15</xref>), in few cases such patch absent (<xref ref-type="fig" rid="F2">Fig. 17</xref>); mesepisternum yellow; anterior black spot of elytron not exactly extended to suture, thus forming a incomplete black band across elytra interrupted at suture (<xref ref-type="fig" rid="F2">Figs 15, 17, 18</xref>); EL/EW about 1.7; apices of paramere convergent (<xref ref-type="fig" rid="F2">Figs 20–22</xref>), outer margin of ventral membranous region of tegmen slightly curved (<xref ref-type="fig" rid="F2">Figs 22, 22a</xref>)
                                    </td><td rowspan="1" colspan="1"><italic><tp:taxon-name>Callimerus latesignatus</tp:taxon-name></italic> Gorham
                                    </td></tr><tr><td rowspan="1" colspan="1">4</td><td rowspan="1" colspan="1">Mesepisternum yellow; posterior black spot of elytron located vertical-apically, rounded rectangle, length to width ratio about 1.5:1 (<xref ref-type="fig" rid="F3">Fig. 28</xref>); outer margin of ventral membranous region of tegmen strongly curved, TML/TMW about 0.9 (<xref ref-type="fig" rid="F3">Figs 35, 35a</xref>); tergite VIII with posterior margin rounded, slightly notched in middle (<xref ref-type="fig" rid="F3">Fig. 38</xref>)
                                    </td><td rowspan="1" colspan="1"><italic><tp:taxon-name>Callimerus pectoralis</tp:taxon-name></italic> Schenkling
                                    </td></tr><tr><td rowspan="1" colspan="1">-</td><td rowspan="1" colspan="1">Mesepisternum black; posterior black spot of elytron located lateral-apically, bar-shaped, length to width ratio about 4:1 (<xref ref-type="fig" rid="F4">Fig. 41</xref>); outer margin of ventral membranous region of tegmen slightly curved, TML/TMW about 1.3 (<xref ref-type="fig" rid="F4">Figs 48, 48a</xref>); tergite VIII with posterior margin almost straight (<xref ref-type="fig" rid="F4">Fig. 51</xref>)
                                    </td><td rowspan="1" colspan="1"><italic><tp:taxon-name>Callimerus rusticus</tp:taxon-name></italic> Gorham
                                    </td></tr></tbody></table></table-wrap><!--PageBreak--></tp:treatment-sec><tp:treatment-sec><!--Section generated to contain objects referenced in tp:taxon-treatment.--><fig id="F1" position="float" orientation="portrait"><label>Figures 1–14.</label><caption><p><italic><tp:taxon-name>Callimerus latifrons</tp:taxon-name></italic> Gorham, 1876. <bold>1–3</bold> lectotype of <italic><tp:taxon-name>Callimerus latifrons</tp:taxon-name></italic> Gorham, 1876 (<bold>1</bold> dorsal view <bold>2</bold> mirror image of right lateral view <bold>3</bold> labels) <bold>4–6</bold> lectotype of <italic><tp:taxon-name>Callimerus flavofasciatus</tp:taxon-name></italic> Schenkling, 1902 (<bold>4</bold> dorsal view <bold>5</bold> lateral view <bold>6</bold> labels) <bold>7–13</bold> male terminalia, specimen from Philippines <bold>7–9</bold> tegmen (<bold>7</bold> dorsal view <bold>8</bold> lateral view <bold>9</bold> ventral view <bold>9a</bold> outline of ventral membranous region) <bold>10</bold> phallus <bold>11</bold> spicular fork <bold>12</bold> tergite VIII <bold>13</bold> sternite VIII <bold>14</bold> antenna, specimen from Yunnan.</p></caption><graphic xmlns:xlink="http://www.w3.org/1999/xlink" xlink:href="ZooKeys-294-009-g001.jpg" position="float" orientation="portrait" xlink:type="simple"/></fig><fig id="F2" position="float" orientation="portrait"><label>Figures 15–27.</label><caption><p><italic><tp:taxon-name>Callimerus latesignatus</tp:taxon-name></italic> Gorham, 1892. <bold>15–16</bold> lectotype of <italic><tp:taxon-name>Callimerus latesignatus</tp:taxon-name></italic> Gorham, 1892 (<bold>15</bold> dorsal view <bold>16</bold> labels) <bold>17–19</bold> Paralectotype of <italic><tp:taxon-name>Callimerus latesignatus</tp:taxon-name></italic> Gorham, 1892 from MNHN (<bold>17</bold> dorsal view <bold>18</bold> lateral view <bold>19</bold> labels) <bold>20–26</bold> male terminalia, specimen from Yunnan <bold>20–22</bold> tegmen (<bold>20</bold> dorsal view <bold>21</bold> lateral view <bold>22</bold> ventral view <bold>22a</bold> outline of ventral membranous region) <bold>23</bold> phallus <bold>24</bold> spicular fork <bold>25</bold> tergite VIII <bold>26</bold> sternite VIII <bold>27</bold> antenna, specimen from Yunnan.</p></caption><graphic xmlns:xlink="http://www.w3.org/1999/xlink" xlink:href="ZooKeys-294-009-g002.jpg" position="float" orientation="portrait" xlink:type="simple"/></fig><fig id="F3" position="float" orientation="portrait"><label>Figures 28–40.</label><caption><p><italic><tp:taxon-name>Callimerus pectoralis</tp:taxon-name></italic> Schenkling, 1899. <bold>28–29</bold> lectotype of <italic><tp:taxon-name>Callimerus pectoralis</tp:taxon-name></italic> Schenkling, 1899 (<bold>28</bold> dorsal view <bold>29</bold> labels) <bold>30–32</bold> a specimen determined by Schenkling as <italic><tp:taxon-name>Callimerus pectoralis</tp:taxon-name></italic> (<bold>30</bold> dorsal view <bold>31</bold> lateral view <bold>32</bold> labels) <bold>33–39</bold> male terminalia, specimen from Sumatra <bold>33–35</bold> tegmen (<bold>33</bold> dorsal view <bold>34</bold> lateral view <bold>35</bold> ventral view <bold>35a</bold> outline of ventral membranous region) <bold>36</bold> phallus <bold>37</bold> spicular fork <bold>38</bold> tergite VIII <bold>39</bold> sternite VIII <bold>40</bold> antennae, specimen from Yunnan.</p></caption><graphic xmlns:xlink="http://www.w3.org/1999/xlink" xlink:href="ZooKeys-294-009-g003.jpg" position="float" orientation="portrait" xlink:type="simple"/></fig><fig id="F4" position="float" orientation="portrait"><label>Figures 41–53.</label><caption><p><italic><tp:taxon-name>Callimerus rusticus</tp:taxon-name></italic> Gorham, 1883. <bold>41–43</bold> Lectotype of <italic><tp:taxon-name>Callimerus rusticus</tp:taxon-name></italic> Gorham, 1883 (<bold>41</bold> dorsal view <bold>42</bold> lateral view <bold>43</bold> labels) <bold>44–45</bold> Holotype of <italic><tp:taxon-name>Lemidia bipunctatus</tp:taxon-name></italic> Kuwert, 1893 (<bold>44</bold> dorsal view <bold>45</bold> labels) <bold>46–52</bold> male terminalia, specimen from Celebes <bold>46–48</bold> tegmen (<bold>46</bold> dorsal view <bold>47</bold> lateral view <bold>48</bold> ventral view <bold>48a</bold> outline of ventral membranous region) <bold>49</bold> phallus <bold>50</bold> spicular fork <bold>51</bold> tergite VIII <bold>52</bold> sternite VIII <bold>53</bold> antennae, specimen from Celebes.</p></caption><graphic xmlns:xlink="http://www.w3.org/1999/xlink" xlink:href="ZooKeys-294-009-g004.jpg" position="float" orientation="portrait" xlink:type="simple"/></fig><fig id="F5" position="float" orientation="portrait"><label>Figures 54–71.</label><caption><p>Holotypeof <italic><tp:taxon-name>Callimerus cacuminis</tp:taxon-name></italic> YANG &amp; YANG. <bold>54–55</bold> habitus (<bold>54</bold> dorsal view <bold>55</bold> ventral view) <bold>56</bold> labels <bold>57</bold> claw <bold>58</bold> subapical metatibia <bold>59</bold>–<bold>61</bold> tegmen (<bold>59</bold> dorsal view <bold>60</bold> lateral view <bold>61</bold> ventral view) <bold>62</bold> phallus <bold>63</bold> spicular fork <bold>64</bold> tergite VIII <bold>65</bold> sternite VIII <bold>66–69</bold> tegmen (<bold>66</bold> dorsal view <bold>67</bold> lateral view <bold>68</bold> ventral view <bold>69</bold> outline of ventral membranous region) <bold>70</bold> elytron apex <bold>71</bold> head.</p></caption><graphic xmlns:xlink="http://www.w3.org/1999/xlink" xlink:href="ZooKeys-294-009-g005.jpg" position="float" orientation="portrait" xlink:type="simple"/></fig><fig id="F7" position="float" orientation="portrait"><label>Figures 73–83.</label><caption><p><bold>73–75</bold> Lectotype of<italic><tp:taxon-name>Callimerus trifasciatus</tp:taxon-name></italic> Schenkling, 1899 (<bold>73</bold> habitus <bold>74</bold> head <bold>75</bold> labels) <bold>76–78</bold> <italic><tp:taxon-name>Brachycallimerus doesburgi</tp:taxon-name></italic> Corporaal, 1937 (<bold>76</bold> habitus of holotype <bold>77</bold> hind leg of paratype <bold>78</bold> labels of holotype) <bold>79–80</bold> Holotype of <italic><tp:taxon-name>Callimerus pallidus</tp:taxon-name></italic> Gorham, 1892 (<bold>79</bold> habitus <bold>80</bold> label) <bold>81–83 </bold>Holotype of <italic><tp:taxon-name>Callimerus gorhami</tp:taxon-name></italic> Corporaal, 1949 (<bold>81</bold> habitus <bold>82</bold> head <bold>83</bold> labels).</p></caption><graphic xmlns:xlink="http://www.w3.org/1999/xlink" xlink:href="ZooKeys-294-009-g007.jpg" position="float" orientation="portrait" xlink:type="simple"/></fig><fig id="F8" position="float" orientation="portrait"><label>Figures 84–87.</label><caption><p><bold>84–85</bold> Holotype of <italic><tp:taxon-name>Callimerus nigroapicalis</tp:taxon-name></italic> Pic, 1955 deposited in NHRS, photographed by J. Bergsten (<bold>84</bold> habitus <bold>85</bold> labels) <bold>86–87</bold> Holotype of <italic><tp:taxon-name>Callimerus</tp:taxon-name></italic><italic>terminalis</italic> Chapin, 1919 deposited in USNM (<bold>86</bold> habitus <bold>87</bold> labels).</p></caption><graphic xmlns:xlink="http://www.w3.org/1999/xlink" xlink:href="ZooKeys-294-009-g008.jpg" position="float" orientation="portrait" xlink:type="simple"/></fig><fig id="F6" position="float" orientation="portrait"><label>Figures 72.</label><caption><p>Distribution map of <italic><tp:taxon-name>Callimerus</tp:taxon-name></italic>, <italic>latifrons</italic> species-group.</p></caption><graphic xmlns:xlink="http://www.w3.org/1999/xlink" xlink:href="ZooKeys-294-009-g006.jpg" position="float" orientation="portrait" xlink:type="simple"/></fig></tp:treatment-sec><ref-list><ref id="B17"><mixed-citation xmlns:xlink="http://www.w3.org/1999/xlink" xlink:type="simple"><person-group><name name-style="western"><surname>Kolibáč</surname><given-names>J</given-names></name></person-group> (<year>1998</year>)<source> Classification of the subfamily Hydnocerinae Spinola, 1844 (Coleoptera: Cleridae). Acta Musei Moraviae Scientiae Biologicae 83 (1/2): 127–210.</source></mixed-citation></ref><ref id="B4"><mixed-citation xmlns:xlink="http://www.w3.org/1999/xlink" xlink:type="simple"><person-group><name name-style="western"><surname>Corporaal</surname><given-names>JB</given-names></name></person-group> (<year>1937</year>)<source> A New <italic>Brachycallimerus</italic> from Java. Revue Francaise d’Entomologie: 60–62.</source></mixed-citation></ref></ref-list></tp:taxon-treatment>
