# Supplementary material for: Taxonomic revision of the genus Callimerus Gorham s. l. (Coleoptera, Cleridae). Part I. latifrons species-group
Source: Zookeys. 2013 Apr 22;(294):9–35. doi: 10.3897/zookeys.294.4669 (PMC3677320; doi:10.3897/zookeys.294.4669)
Supplement: XML Treatment for Callimerus latifrons [file zookeys.294.4669-treatment2.xml]

<!DOCTYPE tp:taxon-treatment
  PUBLIC "-//TaxonX//DTD Taxonomic Treatment Publishing DTD v0 20100105//EN" "tax-treatment-NSO.dtd">
<tp:taxon-treatment xmlns:tp="http://www.plazi.org/taxpub"><tp:treatment-meta><mixed-citation publication-type="journal"><person-group><name><surname>Yang</surname><given-names>Gan-Yan</given-names></name><name><surname>Montreuil</surname><given-names>Olivier</given-names></name><name><surname>Yang</surname><given-names>Xing-Ke</given-names></name></person-group><article-title>Taxonomic revision of the genus 
                    <bold><italic>Callimerus</italic></bold> Gorham
                    <bold><italic>s. l</italic>.
                    </bold> (Coleoptera, Cleridae). Part I. 
                    <bold><italic>latifrons</italic></bold> species-group
                </article-title><source>Zookeys</source><day>22</day><month>4</month><year>2013</year><volume>2013</volume><issue>294</issue><fpage>9</fpage><lpage>35</lpage><pub-id pub-id-type="doi">10.3897/zookeys.294.4669</pub-id></mixed-citation></tp:treatment-meta><tp:nomenclature><tp:taxon-name>
                        <tp:taxon-name-part taxon-name-part-type="genus">Callimerus</tp:taxon-name-part>
                        <tp:taxon-name-part taxon-name-part-type="species">latifrons</tp:taxon-name-part>
                    <object-id xmlns:xlink="http://www.w3.org/1999/xlink" xlink:type="simple">http://species-id.net/wiki/Callimerus_latifrons</object-id>
								</tp:taxon-name><tp:taxon-authority>Gorham, 1876</tp:taxon-authority><xref ref-type="fig" rid="F1">Figs 1–14</xref><xref ref-type="fig" rid="F6">72</xref><tp:nomenclature-citation-list><tp:nomenclature-citation><tp:taxon-name>latifrons</tp:taxon-name><comment> Gorham, 1876: 67 (<italic><tp:taxon-name>Callimerus</tp:taxon-name></italic>; type locality: “Philippines”); –<xref ref-type="bibr" rid="B2">Chapin 1924</xref>: 190 (<italic><tp:taxon-name>Brachycallimerus</tp:taxon-name></italic>); –<xref ref-type="bibr" rid="B17">Kolibáč 1998</xref>: 176 (<italic><tp:taxon-name>Callimerus</tp:taxon-name></italic>).</comment></tp:nomenclature-citation><tp:nomenclature-citation><tp:taxon-name>flavofasciatus</tp:taxon-name><comment> Schenkling, 1902: 320 (<italic><tp:taxon-name>Callimerus</tp:taxon-name></italic>; type locality: “Siam”); –<xref ref-type="bibr" rid="B27">Schenkling 1916</xref>: 220 (Singapore); –<xref ref-type="bibr" rid="B2">Chapin 1924</xref>: 190 (synonymized with <italic>latifrons</italic> Gorham); –<xref ref-type="bibr" rid="B3">Corporaal 1924</xref>: 196 (synonym of <italic>latifrons</italic> Gorham); –<xref ref-type="bibr" rid="B5">Corporaal 1939</xref>: 193 (variety of <italic>latifrons</italic> Gorham); –<xref ref-type="bibr" rid="B6">Corporaal 1948</xref>: 287 (raised to species rank). <bold>Syn. n.</bold></comment></tp:nomenclature-citation></tp:nomenclature-citation-list></tp:nomenclature><tp:treatment-sec sec-type="Type material examined"><title>Type material examined.</title><p><bold>Lectotype</bold> of <italic><tp:taxon-name>Callimerus latifrons</tp:taxon-name></italic> Gorham designated here: “Phill. Isles / Callimerus latifrons Gorham [hw. by Gorham] / ♂ / Gorham Type / Museum Paris, Coll. H.S. Gorham 1911 / Lectotype: Callimerus latifrons Gorham, 1876 ♂, des. Yang G. Y., 2011” (MNHN, ♂; <xref ref-type="fig" rid="F1">Figs 1–3</xref>); <bold>Lectotype</bold> of <italic><tp:taxon-name>Callimerus flavofasciatus</tp:taxon-name></italic> Schenkling designated here: “327–62 / Museum Paris; Siam; Bocourt 327-62 / Callimerus flavofasciatus Schklg. Type! [hw. by Schenkling] / Type / ♂ / Type / Lectotype ♂: Callimerus flavofasciatus Schenkling, 1902, des. Yang G. Y., 2011” (MNHN, ♂; <xref ref-type="fig" rid="F1">Figs 4–6</xref>).
                    </p></tp:treatment-sec><tp:treatment-sec sec-type="Note on Type material"><title>Note on Type material.</title><p>The name-bearing types of <italic>latifrons</italic> and <italic>flavofasciatus</italic> were not fixed in the original publications, so lectotypes of both species are designated here to express the taxonomic purpose of fixing the name to a single specimen and preventing further uncertainty regarding the taxon to which the names are applied. Only one specimen of each species was found in related museums.
                    </p></tp:treatment-sec><tp:treatment-sec sec-type="Comment on synonymy"><title>Comment on synonymy.</title><p><xref ref-type="bibr" rid="B13">Gorham (1876</xref>: 67) described <italic><tp:taxon-name>Callimerus latifrons</tp:taxon-name></italic> from Philippines as “Nigro-piceus, …, elytrorum fasciâ basali, maculâque pone medium reniformi pallide testaceis” (with “a basal fascia (widest in centre) and two kidney-shaped spots, almost touching suture, yellow”). <xref ref-type="bibr" rid="B26">Schenkling (1902</xref>: 320) published <italic><tp:taxon-name>Callimerus flavofasciatus</tp:taxon-name></italic> from Thailand, and stated that it differed from <italic><tp:taxon-name>Callimerus latifrons</tp:taxon-name></italic> by having an additional yellow spot at apex of elytron. <xref ref-type="bibr" rid="B2">Chapin (1924</xref>: 190) synonymized <italic><tp:taxon-name>Callimerus flavofasciatus</tp:taxon-name></italic> with <italic><tp:taxon-name>Callimerus latifrons</tp:taxon-name></italic> and argued, <italic><tp:taxon-name>Callimerus latifrons</tp:taxon-name></italic> having such a yellow spot at apex of elytron because all the Philippines specimens he examined having that (he also stated such a spot was mentioned in Gorham’s original description, which is not true though). <xref ref-type="bibr" rid="B5">Corporaal (1939</xref>: 193) found a specimen from Laos lacking a yellow spot at apex of elytron, which agrees well with Gorham’s description; so he regarded the specimen as a representative of the typical form of <italic><tp:taxon-name>Callimerus latifrons</tp:taxon-name></italic>, and treated <italic>flavofasciatus</italic> as a variety of <italic><tp:taxon-name>Callimerus latifrons</tp:taxon-name></italic> for having an additional yellow spot at elytral apex. <xref ref-type="bibr" rid="B6">Corporaal (1948</xref>: 287) re-treated <italic><tp:taxon-name>Callimerus flavofasciatus</tp:taxon-name></italic> as a distinct species for presence of such a spot. However, after we located it from MNHN, we found that the type of <italic><tp:taxon-name>Callimerus latifrons</tp:taxon-name></italic> actually having a yellow spot at apex of elytron, which was simply not mentioned in the original description. We compared the external morphology and male genital characters of type specimensof <italic><tp:taxon-name>Callimerus latifrons</tp:taxon-name></italic> and <italic><tp:taxon-name>Callimerus flavofasciatus</tp:taxon-name></italic> and found no significant differences; therefore, we <!--PageBreak-->synonymize <italic><tp:taxon-name>Callimerus flavofasciatus</tp:taxon-name></italic> with <italic><tp:taxon-name>Callimerus latifrons</tp:taxon-name></italic>. In addition, the specimen from Laos mentioned in <xref ref-type="bibr" rid="B5">Corporaal (1939</xref>: 193; <xref ref-type="bibr" rid="B6">1948</xref>: 287) lacking the additional yellow spot is conspecific with <italic><tp:taxon-name>Callimerus latifrons</tp:taxon-name></italic>; it is only the color variation of this species, as posterior black bands of elytra reach to the extreme apex and thus the apical yellow spot missing.
                    </p></tp:treatment-sec><tp:treatment-sec sec-type="Diagnosis"><title>Diagnosis.</title><p><italic><tp:taxon-name>Callimerus latifrons</tp:taxon-name></italic> can be rapidly distinguished from other species of this species group by its entirely black pronotum (<xref ref-type="fig" rid="F1">Figs 1, 2</xref>).
                    </p><p>There are 3 other species of this species group with two black spots on each elytron: <italic><tp:taxon-name>Callimerus latesignatus</tp:taxon-name></italic>, <italic><tp:taxon-name>Callimerus pectoralis</tp:taxon-name></italic> and <italic><tp:taxon-name>Callimerus rusticus</tp:taxon-name></italic>. In addition to the difference in pronotal <!--PageBreak-->coloration, <italic><tp:taxon-name>Callimerus latifrons</tp:taxon-name></italic> can be differentiated from these three species by: (1) EL/EW about 2.2 (in other 3 species 1.7–1.8); (2) anterior black spot of elytron spanning from elytral outer margin to suture, thus forming a complete black band across elytra (<xref ref-type="fig" rid="F1">Fig. 1</xref>); (3) apices of paramere divergent (<xref ref-type="fig" rid="F1">Fig. 7–9</xref>).
                    </p></tp:treatment-sec><tp:treatment-sec sec-type="Description"><title>Description.</title><p><italic>Size</italic>:length 7.5–8.9 mm, width 2.3–2.8 mm. <italic>Color</italic>: Head black, clypeus, labrum, palpi and antennae yellow; pronotum black; elytron yellow with two black spots, anterior spot just before middle, posterior spot near apex or at apex, both spots spanning from elytral outer margin to suture, thus forming two complete black bands across elytra; legs yellow with metacoxae black; prosternum black; mesepisternum black, mesepimeron yellow, mesosternum black with anterior and posterior areas more or less yellowish; metepisternum, metasternum and katepisternum black; abdominal ventrites I–III of male yellow, IV–VI black; abdominal ventrites I–V of female yellow, VI black. <italic>Vestiture</italic>: meso- and meta- pleuron more or less with thin white scales. <italic>Head</italic>: AL/AD about 1.0; EyD/EyWabout 1.0. <italic>Prothorax</italic>: PL/PW about 0.9. <italic>Elytra</italic>: EL/EW about 2.2. <italic>Male terminalia</italic>: apices of paramere divergent (<xref ref-type="fig" rid="F1">Figs 7–9</xref>); TML/TMW about 1.2, TMaL/TML about 0.4, outer margin of ventral membranous region straight (<xref ref-type="fig" rid="F1">Figs 9, 9a</xref>); SApL/SFL about 0.3 (<xref ref-type="fig" rid="F1">Fig. 11</xref>); tergite VIII with posterior margin rounded and slightly pointed (<xref ref-type="fig" rid="F1">Fig. 12</xref>); sternite VIII with posterior margin roundly concave (<xref ref-type="fig" rid="F1">Fig. 13</xref>).
                    </p><p><bold>Variation</bold>. The posterior black spot on elytron in most cases doesn’t reach to the extreme apex and thus a small region of elytron extreme apex is yellow. But in a few specimens the black spot reach to the extreme apex, so the yellow portion is missing. These two color forms could be found in the same locality (Yunnan, China for instance) and they are not correlated with sex.
                    </p><p><bold>Other material examined. China:</bold> <bold>Yunnan:</bold> Xishuangbanna Damenglong, 650 m, 1958.IV.9, WANG Shuyong, IOZ(E)1126312 (IZAS, 1♂); same data but 1958.V.5, PU Fuji, IOZ(E)1126311 (IZAS, 1♀); Xishuangbanna, Yunjinghong, 650 m, 1959.V.5, ZHANG Xuezhong, IOZ(E)1126310 (IZAS, 1♂); Xishuangbanna, Mengla, 620–650 m, 1959.V.13, PU Fuji, IOZ(E)1126319 (IZAS, 1♀); Xishuangbanna, Xiaomengyang, 850 m, 1958.VIII.18, ZHANG Yiran, IOZ(E)1126309 (IZAS, 1♀); same data but 1957.VI.10, WANG Shuyong, IOZ(E)1126306 (IZAS, 1♂); Jinping, Mengla, 420 m, 1956.IV.19, HUANG Keren et. al., IOZ(E)1126283 (IZAS, 1♀); Jinping, Mengla, 420 m, 1956.IV.27, HUANG Keren et. al., IOZ(E)1126284 (IZAS, 1♂); Jinping, Mengla, 370 m, 1956.IV.12, HUANG Keren et. al., IOZ(E)1126287 (IZAS, 1♂); <bold>Vietnam:</bold> Tonkin, Backan; Lemée, 1908; Musum Paris 1952, Coll. R. Oberthür (MNHN, 1♀); <bold>Thailand:</bold> nr. Chiangdao cave, 800 m, N. Thailand, 19-IV-1983, T. Shimomura leg. (MNHN, 1♀); <bold>Philippines:</bold> “L. Laglaize 1879; Dumalon Zamboanga; Mindanao / Callimerus latifrons Gorh., det. Corporaal 1923 / Musum Paris 1952, Coll. R. Oberthür / ♂” (MNHN, 1♂)<sup>*</sup>; <bold>Malaysia</bold>: “Doherty / Perak / Fry Coll. 1905. 100 / C. latifrons G. [hw. by Gorham] / Callimerus latifrons Gorham, Gorham det. [hw. by Gahan]” (NHML, 1♀); <bold>Indonesia</bold>: “J.B. Corporaal; Sumatra’s O. K. Medan, 24.12.1917; 20 M / Musum Paris 1952, Coll. R. Oberthür / ♂” (MNHN, 1♂); “J.B. Corporaal; Sumatra’s O. K. Medan, 24.12.1917; 20 M / Cal<!--PageBreak-->limerus flavofasciatus Schenkling; Corporaal det. 1923 / Musum Paris 1952, Coll. R. Oberthür / ♂” (MNHN, 1♂); “J.B. Corporaal; Sumatra’s O. K. Medan, 24.12.1917; 20 M / Callimerus flavofasciatus Schl. / [...] / [...] / Corporaal det. 1923 / Musum Paris 1952, Coll. R. Oberthür / ♀” (MNHN, 1♀); “J.B. Corporaal; Sumatra’s O. K. Pagar Marbau, 15 / 12.’18; 24 M / J.B. Corporaal det. 1922: Callimerus flavofasciatus Schl. / Musum Paris 1952, Coll. R. Oberthür / ♂” (MNHN, 1♂); “J.B. Corporaal; Sumatra’s O. K. Pagar Marbau, 15 / 12.’18; 24 M / B. flavofasciatus Schl. / Musum Paris, Coll. M. Pic / ♂” (MNHN, 1♂); “J.B. Corporaal; Sumatra’s O. K. Medan, 1.11.[19]21; 20 M / J.B. Corporaal det. 1922: Callimerus flavofasciatus Schl. / Musum Paris 1952, Coll. R. Oberthür / ♂” (MNHN, 1♂); “J.B. Corporaal; Sumatra’s O. K. Medan, 6.1921; 20 M / 1938 J.B. Corporaal det: Brachycallimerus latifrons Gorh. var. flavofasciatus Schenkl. / Musum Paris 1939, Corporaal / ♂” (MNHN, 1♂); “J.B. Corporaal; Sumatra’s O. K. Medan, 22.1.[19]21; 20 M / 1938 J.B. Corporaal det: Brachycallimerus latifrons Gorh. var. flavofasciatus Schenkl. / Musum Paris, Coll. M. Pic / ♂” (MNHN, 1♂); “J.B. Corporaal; Sumatra’s O. K. Pagar Marbau, 15 / 12.’18; 24 M / Musum Paris 1952, Coll. R. Oberthür / ♀” (MNHN, 1♀); “J.B. Corporaal; Sumatra’s O. K. Pagar Marbau, 15 / 12.’18[1918]; 24 M / [...1] / Brachycallimerus flavofasciatus Schl. / Musum Paris, Coll. M. Pic / ♀” (MNHN, 1♀); “Sumatra, Si-Rambe, XII.90-III.91, E. Modigliani / 1941 Corporaal det. Brachycallimerus latifrons Gorh. var. flavofasciatus Schenkling” (MCSN, 1♀); “59192 / Doherty / Borneo, Pengaron / Fry Coll. 1905. 100 / C. latifrons G. [hw. by Gorham] / Callimerus latifrons Gorham, Borneo, Perak” (NHML, 1♀).
                    </p></tp:treatment-sec><tp:treatment-sec sec-type="Distribution"><title>Distribution</title><p>(<xref ref-type="fig" rid="F6">Fig. 72</xref>). China (Yunnan), Vietnam, Thailand, Philippines (Mindanao), Malaysia, Indonesia (Sumatra, Borneo).
                    </p><fig id="F1" position="float" orientation="portrait"><label>Figures 1–14.</label><caption><p><italic><tp:taxon-name>Callimerus latifrons</tp:taxon-name></italic> Gorham, 1876. <bold>1–3</bold> lectotype of <italic><tp:taxon-name>Callimerus latifrons</tp:taxon-name></italic> Gorham, 1876 (<bold>1</bold> dorsal view <bold>2</bold> mirror image of right lateral view <bold>3</bold> labels) <bold>4–6</bold> lectotype of <italic><tp:taxon-name>Callimerus flavofasciatus</tp:taxon-name></italic> Schenkling, 1902 (<bold>4</bold> dorsal view <bold>5</bold> lateral view <bold>6</bold> labels) <bold>7–13</bold> male terminalia, specimen from Philippines <bold>7–9</bold> tegmen (<bold>7</bold> dorsal view <bold>8</bold> lateral view <bold>9</bold> ventral view <bold>9a</bold> outline of ventral membranous region) <bold>10</bold> phallus <bold>11</bold> spicular fork <bold>12</bold> tergite VIII <bold>13</bold> sternite VIII <bold>14</bold> antenna, specimen from Yunnan.</p></caption><graphic xmlns:xlink="http://www.w3.org/1999/xlink" xlink:href="ZooKeys-294-009-g001.jpg" position="float" orientation="portrait" xlink:type="simple"/></fig></tp:treatment-sec><tp:treatment-sec><!--Section generated to contain objects referenced in tp:taxon-treatment.--><fig id="F6" position="float" orientation="portrait"><label>Figures 72.</label><caption><p>Distribution map of <italic><tp:taxon-name>Callimerus</tp:taxon-name></italic>, <italic>latifrons</italic> species-group.</p></caption><graphic xmlns:xlink="http://www.w3.org/1999/xlink" xlink:href="ZooKeys-294-009-g006.jpg" position="float" orientation="portrait" xlink:type="simple"/></fig></tp:treatment-sec><ref-list><ref id="B2"><mixed-citation xmlns:xlink="http://www.w3.org/1999/xlink" xlink:type="simple"><person-group><name name-style="western"><surname>Chapin</surname><given-names>EA</given-names></name></person-group> (<year>1924</year>)<article-title> Classification of the Philippine components of the Coleopterous family Cleridae.</article-title><source>The Philippine Journal of Science </source><volume>25</volume>: <fpage>159</fpage>-<lpage>286</lpage>.</mixed-citation></ref><ref id="B17"><mixed-citation xmlns:xlink="http://www.w3.org/1999/xlink" xlink:type="simple"><person-group><name name-style="western"><surname>Kolibáč</surname><given-names>J</given-names></name></person-group> (<year>1998</year>)<source> Classification of the subfamily Hydnocerinae Spinola, 1844 (Coleoptera: Cleridae). Acta Musei Moraviae Scientiae Biologicae 83 (1/2): 127–210.</source></mixed-citation></ref><ref id="B27"><mixed-citation xmlns:xlink="http://www.w3.org/1999/xlink" xlink:type="simple"><person-group><name name-style="western"><surname>Schenkling</surname><given-names>S</given-names></name></person-group> (<year>1916</year>)<source> Neue Beitrage zur Kenntnis der Cleriden (Col.) V. Entomologische Mitteilungen, 219–222.</source></mixed-citation></ref><ref id="B3"><mixed-citation xmlns:xlink="http://www.w3.org/1999/xlink" xlink:type="simple"><person-group><name name-style="western"><surname>Corporaal</surname><given-names>JB</given-names></name></person-group> (<year>1924</year>)<article-title> Notes systematiques et synonymiques sur les Clerides. (2me communication sur les Clerides.).</article-title><source>Tijdschrift voor Entomologie </source><volume>67</volume>: <fpage>195</fpage>-<lpage>196</lpage>.</mixed-citation></ref><ref id="B5"><mixed-citation xmlns:xlink="http://www.w3.org/1999/xlink" xlink:type="simple"><person-group><name name-style="western"><surname>Corporaal</surname><given-names>JB</given-names></name></person-group> (<year>1939</year>)<article-title> Studies in <italic>Callimerus</italic> and allied genera (Col.).</article-title><source>Tijdschrift voor Entomologie </source><volume>82</volume>: <fpage>182</fpage>-<lpage>195</lpage>.</mixed-citation></ref><ref id="B6"><mixed-citation xmlns:xlink="http://www.w3.org/1999/xlink" xlink:type="simple"><person-group><name name-style="western"><surname>Corporaal</surname><given-names>JB</given-names></name></person-group> (<year>1948</year>)<article-title> Further notes on systematics and synonymy.</article-title><source>Entomologische Berichten (Amsterdam) </source><volume>12</volume> (<issue>284</issue>): <fpage>286</fpage>-<lpage>288</lpage>.</mixed-citation></ref><ref id="B13"><mixed-citation xmlns:xlink="http://www.w3.org/1999/xlink" xlink:type="simple"><person-group><name name-style="western"><surname>Gorham</surname><given-names>HS</given-names></name></person-group> (<year>1876</year>)<article-title> Notes on the Coleopterous family Cleridae, with description of New Genera and Species.</article-title><source>Cistula Entomologica </source><volume>2</volume>: <fpage>57</fpage>-<lpage>106</lpage>.</mixed-citation></ref><ref id="B26"><mixed-citation xmlns:xlink="http://www.w3.org/1999/xlink" xlink:type="simple"><person-group><name name-style="western"><surname>Schenkling</surname><given-names>S</given-names></name></person-group> (<year>1902</year>)<article-title> Clerides nouveaux du Museum d’histoire naturelle de Paris.</article-title><source>Bulletin du Museum National d‘Histoire Naturelle </source><volume>8</volume>: <fpage>317</fpage>-<lpage>333</lpage>.</mixed-citation></ref></ref-list></tp:taxon-treatment>
