# Supplementary material for: Taxonomic revision of the genus Callimerus Gorham s. l. (Coleoptera, Cleridae). Part I. latifrons species-group
Source: Zookeys. 2013 Apr 22;(294):9–35. doi: 10.3897/zookeys.294.4669 (PMC3677320; doi:10.3897/zookeys.294.4669)
Supplement: XML Treatment for Callimerus latesignatus [file zookeys.294.4669-treatment3.xml]

<!DOCTYPE tp:taxon-treatment
  PUBLIC "-//TaxonX//DTD Taxonomic Treatment Publishing DTD v0 20100105//EN" "tax-treatment-NSO.dtd">
<tp:taxon-treatment xmlns:tp="http://www.plazi.org/taxpub"><tp:treatment-meta><mixed-citation publication-type="journal"><person-group><name><surname>Yang</surname><given-names>Gan-Yan</given-names></name><name><surname>Montreuil</surname><given-names>Olivier</given-names></name><name><surname>Yang</surname><given-names>Xing-Ke</given-names></name></person-group><article-title>Taxonomic revision of the genus 
                    <bold><italic>Callimerus</italic></bold> Gorham
                    <bold><italic>s. l</italic>.
                    </bold> (Coleoptera, Cleridae). Part I. 
                    <bold><italic>latifrons</italic></bold> species-group
                </article-title><source>Zookeys</source><day>22</day><month>4</month><year>2013</year><volume>2013</volume><issue>294</issue><fpage>9</fpage><lpage>35</lpage><pub-id pub-id-type="doi">10.3897/zookeys.294.4669</pub-id></mixed-citation></tp:treatment-meta><tp:nomenclature><tp:taxon-name>
                        <tp:taxon-name-part taxon-name-part-type="genus">Callimerus</tp:taxon-name-part>
                        <tp:taxon-name-part taxon-name-part-type="species">latesignatus</tp:taxon-name-part>
                    <object-id xmlns:xlink="http://www.w3.org/1999/xlink" xlink:type="simple">http://species-id.net/wiki/Callimerus_latesignatus</object-id>
								</tp:taxon-name><tp:taxon-authority>Gorham, 1892</tp:taxon-authority><xref ref-type="fig" rid="F2">Figs 15–27</xref><xref ref-type="fig" rid="F6">72</xref><tp:nomenclature-citation-list><tp:nomenclature-citation><tp:taxon-name>latesignatus</tp:taxon-name><comment> Gorham, 1892: 728 (<italic><tp:taxon-name>Callimerus</tp:taxon-name></italic>; localities: “Carin Hills (Chebà)”, “Assam, Naga Hills”); –<xref ref-type="bibr" rid="B2">Chapin 1924</xref>: 190 (<italic><tp:taxon-name>Brachycallimerus</tp:taxon-name></italic>); –<xref ref-type="bibr" rid="B17">Kolibáč 1998</xref>: 176 (<italic><tp:taxon-name>Callimerus</tp:taxon-name></italic>).</comment></tp:nomenclature-citation></tp:nomenclature-citation-list></tp:nomenclature><tp:treatment-sec sec-type="Type material examined"><title>Type material examined.</title><p><bold>Lectotype</bold> of <italic><tp:taxon-name>Callimerus latesignatus</tp:taxon-name></italic> Gorham designated here:“Carin Chebà, 900–1000 m; L. Fea, V XII-88 / Typus / latesignatus Gorh. [hw. by Raffaello Gestro]/ Lectotype: Callimerus latesignatus Gorham, 1892, des. Yang G. Y., 2011” (MCSN, sex unknown; <xref ref-type="fig" rid="F2">Figs 15–16</xref>); <bold>Paralectotypes</bold> of <italic><tp:taxon-name>Callimerus latesignatus</tp:taxon-name></italic> Gorham: “Carin Chebà, 900–1000 m; L. Fea, V XII-88 / Callim. late-signatus Gorh. typus! [hw. by Raffaello Gestro] / Type / Museo Civ. Genova / Museum Paris, Coll. H.S. Gorham, 1911 / Paralectotype ♀, Callimerus latesignatus Gorham, 1892, des. Yang G. Y., 2011” (MNHN, 1♀; <xref ref-type="fig" rid="F2">Figs 17–19</xref>); “Doherty / Assam, Nagas / Fry Coll. 1905. 100. / C. latesignatus Gorh. [hw. by Gorham] / Callimerus latesignatus Gorham; Gorham det. [hw. by Gahan]” (NHML, 1 ex., sex unknown); “62022 / Do<!--PageBreak-->herty / Assam, Nagas / Fry Coll. 1905. 100. / Callimerus latesignatus Gorh., Assam, Type [“Type” with strikethrough; hw. by Frey]” (NHML, 1 ex., sex unknown).
                    </p></tp:treatment-sec><tp:treatment-sec sec-type="Note on Type material"><title>Note on Type material.</title><p>The name-bearing type of <italic><tp:taxon-name>Callimerus latesignatus</tp:taxon-name></italic> was not fixed in the original publication so the lectotype is designated here to express the taxonomic purpose of fixing the name to a single specimen and preventing further uncertainty regard<!--PageBreak-->ing the taxon to which the name is applied. The specimen deposited in MCSN is chosen as the lectotype because the type series were originally from that museum’s expedition.
                    </p></tp:treatment-sec><tp:treatment-sec sec-type="Diagnosis"><title>Diagnosis.</title><p><italic><tp:taxon-name>Callimerus latesignatus</tp:taxon-name></italic> is most similar to <italic><tp:taxon-name>Callimerus latifrons</tp:taxon-name></italic> and <italic><tp:taxon-name>Callimerus pectoralis</tp:taxon-name></italic>. It differs from <italic><tp:taxon-name>Callimerus latifrons</tp:taxon-name></italic> by: (1) pronotum with major area yellow, only with a small transverse black patch on anterior margin (<xref ref-type="fig" rid="F2">Fig. 15</xref>), in few cases such patch absent (<xref ref-type="fig" rid="F2">Fig. 17</xref>) (pronotum totally black in <italic><tp:taxon-name>Callimerus latifrons</tp:taxon-name></italic>); (2) mesepisternum yellow (black in <italic><tp:taxon-name>Callimerus latifrons</tp:taxon-name></italic>); (3) anterior black spot of elytron not exactly extended to suture, thus forming a incomplete black band across elytra interrupted at suture (<xref ref-type="fig" rid="F2">Figs 15, 17, 18</xref>) (anterior black spot of elytron extended to suture in <italic><tp:taxon-name>Callimerus latifrons</tp:taxon-name></italic>, thus forming a complete black band across elytra; <xref ref-type="fig" rid="F1">Figs 1, 2</xref>); (4) EL/EW about 1.7 (<italic><tp:taxon-name>Callimerus latifrons</tp:taxon-name></italic> with EL/EW about 2.2); (5) apices of paramere convergent (<xref ref-type="fig" rid="F2">Figs 20–22</xref>) (<italic><tp:taxon-name>Callimerus latifrons</tp:taxon-name></italic> with apices of paramere divergent; <xref ref-type="fig" rid="F1">Figs 7–9</xref>); (6) outer margin of ventral membranous region of tegmen slightly curved, TMaL/TML about 0.6 (<xref ref-type="fig" rid="F2">Figs 22, 22a</xref>) (<italic><tp:taxon-name>Callimerus latifrons</tp:taxon-name></italic> with outer margin of ventral membranous region of tegmen straight, TMaL/TML about 0.4; <xref ref-type="fig" rid="F1">Figs 9, 9a</xref>).
                    </p><p><italic><tp:taxon-name>Callimerus latesignatus</tp:taxon-name></italic> differs from <italic><tp:taxon-name>Callimerus pectoralis</tp:taxon-name></italic> by: (1) head black (<italic><tp:taxon-name>Callimerus pectoralis</tp:taxon-name></italic> with head yellow); (2) pronotum with major area yellow, only with a small transverse black patch on anterior margin (<xref ref-type="fig" rid="F2">Fig. 15</xref>), in few cases such patch absent (<xref ref-type="fig" rid="F2">Fig. 17</xref>)(<italic><tp:taxon-name>Callimerus pectoralis</tp:taxon-name></italic> with pronotum always totally yellow); (3) mesepisternum yellow (black in <italic><tp:taxon-name>Callimerus pectoralis</tp:taxon-name></italic>); (4) anterior spot of elytron spanning from elytral outer margin to nearly suture (<xref ref-type="fig" rid="F2">Figs 15, 17, 18</xref>) (<italic><tp:taxon-name>Callimerus pectoralis</tp:taxon-name></italic> with anterior spot of elytron clearly neither reaching outer margin nor suture, such spot smaller; <xref ref-type="fig" rid="F3">Figs 28, 30, 31</xref>); (5) outer margin of ventral membranous region of tegmen slightly curved, TMaL/TML about 0.6 (<xref ref-type="fig" rid="F2">Figs 22, 22a</xref>) (<italic><tp:taxon-name>Callimerus pectoralis</tp:taxon-name></italic> with outer margin of ventral membranous region of tegmen strongly curved; TMaL/TML about 0.3; <xref ref-type="fig" rid="F3">Figs 35, 35a</xref>); (6) tergite VIII with posterior margin almost straight (<xref ref-type="fig" rid="F2">Fig. 25</xref>) (tergite VIII of <italic><tp:taxon-name>Callimerus pectoralis</tp:taxon-name></italic> with posterior margin notched in the middle; <xref ref-type="fig" rid="F3">Fig. 38</xref>).
                    </p></tp:treatment-sec><tp:treatment-sec sec-type="Description"><title>Description.</title><p><italic>Size</italic>:length 8.2–10.5 mm, width 2.8–3.8 mm. <italic>Color</italic>: Head black, clypeus, labrum, palpi and antennae yellow; pronotum with major area yellow, only with a small transverse black patch on anterior margin (<xref ref-type="fig" rid="F2">Fig. 15</xref>), in a few cases such patch absent (<xref ref-type="fig" rid="F2">Fig. 17</xref>); elytron yellow with two black spots, anterior spot just before middle, posterior spot near apex, both spots spanning from elytral outer margin almost to suture, thus forming two incomplete bands across elytra interrupted at the suture; legs yellow with metacoxae mostly black; prosternum, mesepisternum, mesepimeron and mesosternum yellow; metepisternum, metasternum and katepisternum black; abdominal ventrites usually yellow, in a few cases terminal ventrite darker. <italic>Head</italic>: AL/AD about 1.0; EyD/EyWabout 1.0. <italic>Prothorax</italic>: PL/PW about 0.8. <italic>Elytra</italic>: EL/EW about 1.7. <italic>Male terminalia</italic>: apices of parameres convergent (<xref ref-type="fig" rid="F2">Figs 20–22</xref>); TML/TMW about 0.9, TMaL/TML about 0.6, outer margin of ventral membranous region slightly curved (<xref ref-type="fig" rid="F2">Figs 22, 22a</xref>); SApL/SFL about 0.3 (<xref ref-type="fig" rid="F2">Fig. 24</xref>); tergite VIII with posterior margin almost straight (<xref ref-type="fig" rid="F2">Fig. 25</xref>); sternite VIII with posterior margin shallowly triangularly concave (<xref ref-type="fig" rid="F2">Fig. 26</xref>).
                    </p><p><bold>Variation.</bold> The pronotum of most specimens is yellow with a small transverse black patch on anterior margin, but two females examined don’t have such a patch and thus the pronotum is totally yellow (one of which is the paralectotype in MNHN).
                    </p><!--PageBreak--></tp:treatment-sec><tp:treatment-sec sec-type="Other material examined"><title>Other material examined.</title><p><bold>China:</bold> <bold>Guangxi:</bold> Daqingshan, Hengle, light trap, 1983.V.7, LIAO Subai (IZAS, 1♀); Pingxiang, YANG Jikun, 1963.V.10 (CAU, 3 ex.); same data but 1963.V.12 (CAU, 1 ex.); <bold>Yunnan:</bold> Mangshi, 900 m, 1955.V.16, Bustshik, IOZ(E)1126291 (IZAS, 1♂)<sup>*</sup>; Mangshi, 900 m, 1955.V.16, Kryzhanovskij, IOZ(E)1126292 (IZAS, 1♂); Mangshi, 900 m, 1955.V.16, Kryzhanovskij, IOZ(E)1126293 (IZAS, 1♀); Mangshi, 920 m, 1958.IX.1, LI Chuanlong, IOZ(E)1126325 (IZAS, 1♀); Gengma, 1955.V.2, HUANG Tianrong, IOZ(E)1126295 (IZAS, 1♀); eshan, 80.8, IOZ(E)1126959 (IZAS, 1♀); Baoshan, Diyidaoban, 1200 m, 1955.V.28, OU Bingrong, IOZ(E)1126305 (IZAS, 1♂); Baoshan to Yongping, 1955.V.28, B. Popov, IOZ(E)1126297 (IZAS, 1♀); Jingdong, Waidaba, 1250 m, 1956.V.26, YANG Xingchi, IOZ(E)1126289 (IZAS, 1♀); Jingdong, 1170 m, 1956.V.22, B. Popov, IOZ(E)1126300 (IZAS, 1♂); Jingdong, 1170 m, 1956.V.23, Kryzhanovskij, IOZ(E)1126301 (IZAS, 1♀); Jingdong, 1170 m, 1956.V.26, Kryzhanovskij, IOZ(E)1126302 (IZAS, 1 ex.); Jingdong,, 1200 m, 1955.IV.27, Kryzhanovskij, IOZ(E)1126303 (IZAS, 1 ex.); Jinping, Mengla, 420 m, 1956.IV.19, HUANG Keren et. al., IOZ(E)1126282 (IZAS, 1 ex.); Jinping, Mengla, 400 m, 1956.IV.27, HUANG Keren et. al., IOZ(E)1126285; IOZ(E)1126286 (IZAS, 2 ex.); Jinping, Mengla, 370 m, 1956.IV.22, HUANG Keren et. al., IOZ(E)1126288 (IZAS, 1 ex.); Cheli, Shihuiyao, 750 m, 1957.IV.27, D. Panfilov, IOZ(E)1126296 (IZAS, 1 ex.); Damenglong, 640 m, 1957.IV.28, WANG Shuyong, IOZ(E)1126304 (IZAS, 1 ex.); Xishuangbanna, Xiaomengyang, 850 m, 1957.VI.25, ZANG Lingchao, IOZ(E)1126307 (IZAS, 1 ex.); same data but 1957.III.28, ZANG Lingchao, IOZ(E)1126294 (IZAS, 1 ex.); same data but 1958.IX.7, ZHANG Yiran, IOZ(E)1126308 (IZAS, 1 ex.); same data but 1957.IV.2, WANG Shuyong, IOZ(E)1126290 (IZAS, 1 ex.); same data but 1000 m, 1957.V.6, ZANG Lingchao, IOZ(E)1126298 (IZAS, 1 ex.); Xishuangbanna, Meng’a, 1050–1080 m, 1958.V.16, IOZ(E)1126323 (IZAS, 1 ex.); same data but 1958.V.25, PU Fuji, IOZ(E)1126314 (IZAS, 1 ex.); same data but 1958.V.12, IOZ(E)1126324 (IZAS, 1 ex.); same data but 1050 m, 1958.V.20 IOZ(E)1126313 (IZAS, 1 ex.); Xishuangbanna, Mengzhe, 870 m, 1958.VII.7, PU Fuji, IOZ(E)1126315 (IZAS, 1 ex.); Xishuangbanna, Mengzhe, 870 m, 1958.IX.3, WANG Shuyong, IOZ(E)1126316 (IZAS, 1 ex.); Xishuangbanna, Mengla, 620–650 m, 1959.V.13, ZHANG Facai, IOZ(E)1126317 (IZAS, 1 ex.); same data but 1959.V.2, ZHANG Yiran, IOZ(E)1126318 (IZAS, 1 ex.); same data but 1959.VI.6, PU Fuji, IOZ(E)1126320 (IZAS, 1 ex.); same data but 1959.VI.6, ZHANG Yiran, IOZ(E)1126321 (IZAS, 1 ex.); same data but 1959.V.3, ZHANG Yiran, IOZ(E)1126322 (IZAS, 1 ex.); Hekou, Nanxi, Huayudong, 150 m, 2010.IV.27, ZHU Xiaoyu leg., under surface of leaves of Ficus (CCCC, 4 ex.); Honghe, Hekou, Nanxi, 150 m, 2009.V.21, LI Hu leg. (CAU, 1♀); <bold>Vietnam:</bold> “Museum Paris; Tonkin sept., Montagnes du Haut Song-Chai, Rabier 1895 / Museum Paris; Mes du Ht Song-Chai; Rabier 258-95 / Callimerus latesignatus Gorh., Schenkling vid. 1901” (MNHN, 1♂); “Museum Paris; Tonkin; Langue 1887 / Callimerus latesignatus Gorh., Schenkling vid 1901 / Compare au British Museum; P. Lesne 1907 / Callimerus latesignatus Gorh., P. Lesne vid.” (MNHN, 1♂); Tonkin occ., Env. de Hoa-Binh, R.P A. de Cooman 1919 (MNHN, 4 ex.); Tonkin, P. Lemée, 1903–<!--PageBreak-->1906 (MNHN, 3 ex.); <bold>Laos</bold>: Louang-Prabang, A Theng; A. Pavie 1888 (MNHN, 1 ex.); Laos (MNHN, 1 ex.); “Laos-NE, Xieng Khouang prov., <named-content xmlns:xlink="http://www.w3.org/1999/xlink" content-type="dwc:verbatimCoordinates" xlink:type="simple">19°38'N, 103°20'E</named-content>-<named-content xmlns:xlink="http://www.w3.org/1999/xlink" content-type="dwc:verbatimCoordinates" xlink:type="simple">19°37'N, 103°21'E</named-content>, 30km NE Phonsavan: Ban Na Lam→Phou Sane Mt., 1300–1700 m, 10.-30.v.2009, M. Geiser leg. / NHMB Basel, NMPC Prague, Laos 2009 Expedition: M. Brancucci, M. Geiser, Z. Kraus, D. Hauck, V. Kuban” (NHMB, 1 ex.); “Laos-NE, Xieng Khouang prov.,~<named-content xmlns:xlink="http://www.w3.org/1999/xlink" content-type="dwc:verbatimCoordinates" xlink:type="simple">19°37–8'N 103°20'E</named-content>, Phonsavan (30 km NE): Phou Sane Mt., ~1400–1500 m, 10.-30.v.2009, Z. Kraus leg. / NHMB Basel, NMPC Prague, Laos 2009 Expedition: M. Brancucci, M. Geiser, Z. Kraus, D. Hauck, V. Kuban” (NHMB, 1 ex.); <bold>Thailand</bold>: Siam, Lot 319, 3300 feet, 21 Jun 1936 (MNHN, 1 ex.); “Doi Suthep, 1100 m, Chiang Mai, N. Thailand, 15-IV-1983, T. Shimomura leg.” (MNHN, 1 ex.); “Mt. Doi Pui, 1400–1500 m, Chiang Mai, N. Thailand, 28-IV-1983, T. Shimomura leg.” (MNHN, 1 ex.); <bold>India</bold>: “Village 9th mile, nt. Rani Pul, 24.4 / Sikkim 77, Bhakta B.” (NHMB, 2 ex.); Khasia Hills, VI. 96 (MNHN, 1 ex.); “Mali 900 m, 28.4.1981 / Sikkim, Bhakta B.” (NHMB, 1 ex.); “Tista, 18.IV.1987 / Indien, Darjeeling D., Bhakta B.” (NHMB, 1 ex.); “Pudung, 24–25.V.87 / Indien, Darjeeling D., Bhakta B.” (NHMB, 1 ex.); “Pudung, 18.IV.1990 / Indien, Darjeeling D., Ch. J. Rai” (NHMB, 1 ex.); “Alghera, 2900 m, 25.IV.1982 / Darjeeling D., Ch. J. Rai” (NHMB, 1 ex.); “Umg. Kalimpong, Darjeeling Distr., 4.4.77” (NHMB, 1 ex.); “Kalimpong, Umg, Bhakta Bahadur, 10.5.77” (NHMB, 3 ex.); “Kalimpong 850 m, Nashay, 16.IV.1984 / Indien, Darjeeling D., Ch. J. Rai” (NHMB, 1 ex.); “Pudung, 24–25.V.87 / Indien, Darjeeling D., Bhakta B.” (NHMB, 1 ex.); <bold>Bhutan:</bold> British Bootang, L. Durel, 1899 (MNHN, 2 ex.); British Bootang, Maria Basti, 1900 (MNHN, 1 ex.); British Bootang, Maria Basti, 1899 (MNHN, 1 ex.); British Bootang, Padong, L. Durel 1913 (MNHN, 1 ex.); Pedong, A. Desgodins (MNHN, 2 ex.).
                    </p></tp:treatment-sec><tp:treatment-sec sec-type="Distribution"><title>Distribution</title><p>(<xref ref-type="fig" rid="F6">Fig. 72</xref>). China (Guangxi, Yunnan), Vietnam, Laos, Thailand, Myanmar, India, Bhutan.
                    </p><fig id="F2" position="float" orientation="portrait"><label>Figures 15–27.</label><caption><p><italic><tp:taxon-name>Callimerus latesignatus</tp:taxon-name></italic> Gorham, 1892. <bold>15–16</bold> lectotype of <italic><tp:taxon-name>Callimerus latesignatus</tp:taxon-name></italic> Gorham, 1892 (<bold>15</bold> dorsal view <bold>16</bold> labels) <bold>17–19</bold> Paralectotype of <italic><tp:taxon-name>Callimerus latesignatus</tp:taxon-name></italic> Gorham, 1892 from MNHN (<bold>17</bold> dorsal view <bold>18</bold> lateral view <bold>19</bold> labels) <bold>20–26</bold> male terminalia, specimen from Yunnan <bold>20–22</bold> tegmen (<bold>20</bold> dorsal view <bold>21</bold> lateral view <bold>22</bold> ventral view <bold>22a</bold> outline of ventral membranous region) <bold>23</bold> phallus <bold>24</bold> spicular fork <bold>25</bold> tergite VIII <bold>26</bold> sternite VIII <bold>27</bold> antenna, specimen from Yunnan.</p></caption><graphic xmlns:xlink="http://www.w3.org/1999/xlink" xlink:href="ZooKeys-294-009-g002.jpg" position="float" orientation="portrait" xlink:type="simple"/></fig></tp:treatment-sec><tp:treatment-sec><!--Section generated to contain objects referenced in tp:taxon-treatment.--><fig id="F6" position="float" orientation="portrait"><label>Figures 72.</label><caption><p>Distribution map of <italic><tp:taxon-name>Callimerus</tp:taxon-name></italic>, <italic>latifrons</italic> species-group.</p></caption><graphic xmlns:xlink="http://www.w3.org/1999/xlink" xlink:href="ZooKeys-294-009-g006.jpg" position="float" orientation="portrait" xlink:type="simple"/></fig><fig id="F1" position="float" orientation="portrait"><label>Figures 1–14.</label><caption><p><italic><tp:taxon-name>Callimerus latifrons</tp:taxon-name></italic> Gorham, 1876. <bold>1–3</bold> lectotype of <italic><tp:taxon-name>Callimerus latifrons</tp:taxon-name></italic> Gorham, 1876 (<bold>1</bold> dorsal view <bold>2</bold> mirror image of right lateral view <bold>3</bold> labels) <bold>4–6</bold> lectotype of <italic><tp:taxon-name>Callimerus flavofasciatus</tp:taxon-name></italic> Schenkling, 1902 (<bold>4</bold> dorsal view <bold>5</bold> lateral view <bold>6</bold> labels) <bold>7–13</bold> male terminalia, specimen from Philippines <bold>7–9</bold> tegmen (<bold>7</bold> dorsal view <bold>8</bold> lateral view <bold>9</bold> ventral view <bold>9a</bold> outline of ventral membranous region) <bold>10</bold> phallus <bold>11</bold> spicular fork <bold>12</bold> tergite VIII <bold>13</bold> sternite VIII <bold>14</bold> antenna, specimen from Yunnan.</p></caption><graphic xmlns:xlink="http://www.w3.org/1999/xlink" xlink:href="ZooKeys-294-009-g001.jpg" position="float" orientation="portrait" xlink:type="simple"/></fig><fig id="F3" position="float" orientation="portrait"><label>Figures 28–40.</label><caption><p><italic><tp:taxon-name>Callimerus pectoralis</tp:taxon-name></italic> Schenkling, 1899. <bold>28–29</bold> lectotype of <italic><tp:taxon-name>Callimerus pectoralis</tp:taxon-name></italic> Schenkling, 1899 (<bold>28</bold> dorsal view <bold>29</bold> labels) <bold>30–32</bold> a specimen determined by Schenkling as <italic><tp:taxon-name>Callimerus pectoralis</tp:taxon-name></italic> (<bold>30</bold> dorsal view <bold>31</bold> lateral view <bold>32</bold> labels) <bold>33–39</bold> male terminalia, specimen from Sumatra <bold>33–35</bold> tegmen (<bold>33</bold> dorsal view <bold>34</bold> lateral view <bold>35</bold> ventral view <bold>35a</bold> outline of ventral membranous region) <bold>36</bold> phallus <bold>37</bold> spicular fork <bold>38</bold> tergite VIII <bold>39</bold> sternite VIII <bold>40</bold> antennae, specimen from Yunnan.</p></caption><graphic xmlns:xlink="http://www.w3.org/1999/xlink" xlink:href="ZooKeys-294-009-g003.jpg" position="float" orientation="portrait" xlink:type="simple"/></fig></tp:treatment-sec><ref-list><ref id="B2"><mixed-citation xmlns:xlink="http://www.w3.org/1999/xlink" xlink:type="simple"><person-group><name name-style="western"><surname>Chapin</surname><given-names>EA</given-names></name></person-group> (<year>1924</year>)<article-title> Classification of the Philippine components of the Coleopterous family Cleridae.</article-title><source>The Philippine Journal of Science </source><volume>25</volume>: <fpage>159</fpage>-<lpage>286</lpage>.</mixed-citation></ref><ref id="B17"><mixed-citation xmlns:xlink="http://www.w3.org/1999/xlink" xlink:type="simple"><person-group><name name-style="western"><surname>Kolibáč</surname><given-names>J</given-names></name></person-group> (<year>1998</year>)<source> Classification of the subfamily Hydnocerinae Spinola, 1844 (Coleoptera: Cleridae). Acta Musei Moraviae Scientiae Biologicae 83 (1/2): 127–210.</source></mixed-citation></ref></ref-list></tp:taxon-treatment>
