# Supplementary material for: Taxonomic revision of the genus Callimerus Gorham s. l. (Coleoptera, Cleridae). Part I. latifrons species-group
Source: Zookeys. 2013 Apr 22;(294):9–35. doi: 10.3897/zookeys.294.4669 (PMC3677320; doi:10.3897/zookeys.294.4669)
Supplement: XML Treatment for Callimerus pectoralis [file zookeys.294.4669-treatment4.xml]

<!DOCTYPE tp:taxon-treatment
  PUBLIC "-//TaxonX//DTD Taxonomic Treatment Publishing DTD v0 20100105//EN" "tax-treatment-NSO.dtd">
<tp:taxon-treatment xmlns:tp="http://www.plazi.org/taxpub"><tp:treatment-meta><mixed-citation publication-type="journal"><person-group><name><surname>Yang</surname><given-names>Gan-Yan</given-names></name><name><surname>Montreuil</surname><given-names>Olivier</given-names></name><name><surname>Yang</surname><given-names>Xing-Ke</given-names></name></person-group><article-title>Taxonomic revision of the genus 
                    <bold><italic>Callimerus</italic></bold> Gorham
                    <bold><italic>s. l</italic>.
                    </bold> (Coleoptera, Cleridae). Part I. 
                    <bold><italic>latifrons</italic></bold> species-group
                </article-title><source>Zookeys</source><day>22</day><month>4</month><year>2013</year><volume>2013</volume><issue>294</issue><fpage>9</fpage><lpage>35</lpage><pub-id pub-id-type="doi">10.3897/zookeys.294.4669</pub-id></mixed-citation></tp:treatment-meta><tp:nomenclature><tp:taxon-name>
                        <tp:taxon-name-part taxon-name-part-type="genus">Callimerus</tp:taxon-name-part>
                        <tp:taxon-name-part taxon-name-part-type="species">pectoralis</tp:taxon-name-part>
                    <object-id xmlns:xlink="http://www.w3.org/1999/xlink" xlink:type="simple">http://species-id.net/wiki/Callimerus_pectoralis</object-id>
								</tp:taxon-name><tp:taxon-authority>Schenkling, 1899b</tp:taxon-authority><xref ref-type="fig" rid="F3">Figs 28–40</xref><xref ref-type="fig" rid="F6">72</xref><tp:nomenclature-citation-list><tp:nomenclature-citation><tp:taxon-name>pectoralis</tp:taxon-name><comment> Schenkling, 1899b: 335 (<italic><tp:taxon-name>Callimerus</tp:taxon-name></italic>; type locality: “Sumatra (Padang)”).</comment></tp:nomenclature-citation></tp:nomenclature-citation-list></tp:nomenclature><tp:treatment-sec sec-type="Type material examined"><title>Type material examined.</title><p><bold>Lectotype</bold> of <italic><tp:taxon-name>Callimerus pectoralis</tp:taxon-name></italic> Schenkling designated here: “Sumatra / Padang, 1890, E. Modigliani / Teste Schenkling / C. quadripunctatus Schklg, Sumatra, E. Modigliani, 6478 [hw. by Raffaello Gestro]/ Lectotype ♀: Callimerus pectoralis Schenkling, 1899, des. Yang G. Y, 2011” (MCSN, ♀; <xref ref-type="fig" rid="F3">Figs 28–29</xref>).
                    </p></tp:treatment-sec><tp:treatment-sec sec-type="Note on Type material"><title>Note on Type material.</title><p>The lectotype is one of the specimens sent to S. Schenkling for study from MCSN, with a label “quadripunctatus Schklg” handwritten by R. Gestro, the former curator of MCSN. The name “quadripunctatus Schklg” has never been published, however, the locality and morphological characters of this specimen perfectly accord with the original publication of <italic><tp:taxon-name>Callimerus pectoralis</tp:taxon-name></italic>. On the other hand, a <!--PageBreak-->specimen found in Coll. M. Pic from MNHN (locality Medan, Sumatra) determined as <italic><tp:taxon-name>Callimerus pectoralis</tp:taxon-name></italic> by Schenkling himself is conspecific with the specimen labeled “quadripunctatus Schklg” (<xref ref-type="fig" rid="F3">Figs 30–32</xref>). In this case, it is assumed that “<italic>quadripunctatus</italic>” was the first name that came to Schenkling’s mind and written down in the identification list that sent to MCSN, but later Schenkling changed his mind and published the species with another name “<italic>pectoralis</italic>”. Regardless of the details, the specimen found in MCSN undoubtedly belongs to the type series and we therefore designated it as the lectotype of <italic><tp:taxon-name>Callimerus pectoralis</tp:taxon-name></italic> Schenkling here for the taxonomic purpose of fixing <!--PageBreak-->the name to a single specimen and preventing further uncertainty regarding the taxon to which the name is applied.
                    </p></tp:treatment-sec><tp:treatment-sec sec-type="Diagnosis"><title>Diagnosis.</title><p>This species is most similar to <italic><tp:taxon-name>Callimerus rusticus</tp:taxon-name></italic> and <italic><tp:taxon-name>Callimerus latesignatus</tp:taxon-name></italic>. However, it differs from <italic><tp:taxon-name>Callimerus rusticus</tp:taxon-name></italic> by: (1) mesepisternum yellow (black in <italic><tp:taxon-name>Callimerus rusticus</tp:taxon-name></italic>); (2) posterior spot on elytron located vertical-apically, rounded rectangle, length to width ratio about 1.5:1 (<xref ref-type="fig" rid="F3">Fig. 28</xref>)(<italic><tp:taxon-name>Callimerus rusticus</tp:taxon-name></italic> with posterior spot on elytron located lateral-apically, bar-shaped, length to width ratio about 4:1; <xref ref-type="fig" rid="F3">Fig. 41</xref>); (3) anterior spot on elytron of <italic><tp:taxon-name>Callimerus pectoralis</tp:taxon-name></italic> larger than that of <italic><tp:taxon-name>Callimerus rusticus</tp:taxon-name></italic>, in <italic><tp:taxon-name>Callimerus pectoralis</tp:taxon-name></italic> short diameter of anterior spot on elytron in most cases larger than distance between that spot and elytral suture (<xref ref-type="fig" rid="F3">Fig. 28, 30</xref>) (<italic><tp:taxon-name>Callimerus rusticus</tp:taxon-name></italic> short diameter of anterior spot on elytron in most cases not larger than distance between that spot and elytral suture; <xref ref-type="fig" rid="F3">Fig. 41, 44</xref>); (4) outer margin of ventral membranous region of tegmen strongly curved, TML/TMW about 0.9, TMaL/TML about 0.3 (<xref ref-type="fig" rid="F3">Figs 35, 35a</xref>) (<italic><tp:taxon-name>Callimerus rusticus</tp:taxon-name></italic> with outer margin of ventral membranous region of tegmen slightly curved, TML/TMW about 1.3, TMaL/TML about 0.2; <xref ref-type="fig" rid="F4">Figs 48, 48a</xref>); (5) tergite VIII with posterior margin rounded, slightly notched in middle (<xref ref-type="fig" rid="F3">Fig. 38</xref>) (<italic><tp:taxon-name>Callimerus rusticus</tp:taxon-name></italic> with tergite VIII with posterior margin almost straight; <xref ref-type="fig" rid="F4">Fig. 51</xref>).
                    </p><p>The difference between this species and <italic><tp:taxon-name>Callimerus latesignatus</tp:taxon-name></italic> is provided in the diagnosis section under <italic><tp:taxon-name>Callimerus latesignatus</tp:taxon-name></italic>.
                    </p></tp:treatment-sec><tp:treatment-sec sec-type="Description"><title>Description.</title><p><italic>Size</italic>:length 7.5–8.8 mm, width 2.8–3.3 mm. <italic>Color</italic>: Head yellow, mandibles black; pronotum yellow. Elytron yellow with two spots, anterior spot at basal one fourth, posterior spot at vertical-apex; anterior spot rounded rectangle, neither reaching outer margin nor suture, short diameter of anterior spot on elytron in most cases greater than distance between that spot and elytral suture (<xref ref-type="fig" rid="F3">Fig. 28, 30</xref>); posterior spot rounded rectangle, length to width ratio about 1.5:1 (<xref ref-type="fig" rid="F3">Fig. 28, 30</xref>). Legs yellow with metacoxae mostly black. Prosternum, mesepisternum, mesepimeron and mesosternum yellow; metepisternum, metasternum and katepisternum black; abdominal ventrites yellow. <italic>Head</italic>: AL/AD about 1.0; EyD/EyW about 1.0. <italic>Prothorax</italic>: PL/PW about 0.8. <italic>Elytra</italic>: EL/EW about 1.7. <italic>Male terminalia</italic>: apices of parameres convergent (<xref ref-type="fig" rid="F3">Figs 33–35</xref>); TML/TMW about 0.9; TMaL/TML about 0.3, outer margin of ventral membranous region strongly curved (<xref ref-type="fig" rid="F3">Figs 35, 35a</xref>); SApL/SFL about 0.3 (<xref ref-type="fig" rid="F3">Fig. 37</xref>); tergite VIII with posterior margin rounded, slightly notched in middle (<xref ref-type="fig" rid="F3">Fig. 38</xref>); sternite VIII with posterior margin roundly concave (<xref ref-type="fig" rid="F3">Fig. 39</xref>).
                    </p></tp:treatment-sec><tp:treatment-sec sec-type="Other material examined"><title>Other material examined.</title><p><bold>China</bold>: <bold>Yunnan:</bold> Xishuangbanna, Damenglong, 650 m, 1958.IX.17, PU Fuji leg., IOZ (E)1126329 (IZAS, 1♂); <bold>Malaysia:</bold> Perak, Doherty (MNHN, 1 ex.; NHML, 5 ex.); Malacca, Perak, W. Doherty (MNHN, 1 ex.); Perak, Malacca (Doherty) (MNHN, 1 ex.); “Penang / Bowring 63.47* / Callimerus pectoralis Scklg, S. Schenkling det.” (NHML, 2); “Penang / Ex. A. R. Wallace, Private collection, Purchased 1860–70, Ox. Uni. Mus. of Nat. Hist. (OUMNH)” (OUM, 4 ex.); Kuching, Sarawak, G.E. Bryant, 28.XI.13 (NHML, 1 ex.); <bold>Indonesia:</bold> J.B. Corporaal; Sumatra’s O. K., Medan, 1.11.20, 20 M (MNHN, 1♂)<sup>*</sup>; same data but 20.2.18 (MNHN, 1 ex.); same data but 8.2.21 (MNHN, 1 ex.); same data but 9.8.1921 (MNHN, 3 ex.); same data but 11.8.1921 (MNHN, 1); same data but 18.8.1921 (MNHN, 1 ex.); same data but 10.9.1921 (MNHN, 1 ex.); “Corporaal, Medan, 30.10.17 / Corporaal <!--PageBreak-->comment / Museum Paris, Coll. M. Pic / Callimerus pectoralis Schklg [hw. by Schenkling]” (MNHN, 1♂); Sumatra, Padang Sidempoean, XII.1902-I.1903 (MNHN, 2 ex.); “Dolok Merangir, 18.VII-9.X.1980 / Sumatra, Dr. E. Diehl” (NHMB, 2 ex.); “42618 / Borneo, Labuan / Fry Coll. 1905. 100 / C. rusticus G. [hw. by Gorham] / Callimerus rusticus Gorham, det. Borneo, Perak [hw. by Fry]” (NHML, 1 ex.); Sud Borneo, Goenong Pandjang, Tanggarang, M. E.Walsh, VI.1937 (MNHN, 1 ex.).
                    </p></tp:treatment-sec><tp:treatment-sec sec-type="Distribution"><title>Distribution</title><p>(<xref ref-type="fig" rid="F6">Fig. 72</xref>). China (Yunnan), Malaysia, Indonesia (Sumatra, Borneo).
                    </p><fig id="F3" position="float" orientation="portrait"><label>Figures 28–40.</label><caption><p><italic><tp:taxon-name>Callimerus pectoralis</tp:taxon-name></italic> Schenkling, 1899. <bold>28–29</bold> lectotype of <italic><tp:taxon-name>Callimerus pectoralis</tp:taxon-name></italic> Schenkling, 1899 (<bold>28</bold> dorsal view <bold>29</bold> labels) <bold>30–32</bold> a specimen determined by Schenkling as <italic><tp:taxon-name>Callimerus pectoralis</tp:taxon-name></italic> (<bold>30</bold> dorsal view <bold>31</bold> lateral view <bold>32</bold> labels) <bold>33–39</bold> male terminalia, specimen from Sumatra <bold>33–35</bold> tegmen (<bold>33</bold> dorsal view <bold>34</bold> lateral view <bold>35</bold> ventral view <bold>35a</bold> outline of ventral membranous region) <bold>36</bold> phallus <bold>37</bold> spicular fork <bold>38</bold> tergite VIII <bold>39</bold> sternite VIII <bold>40</bold> antennae, specimen from Yunnan.</p></caption><graphic xmlns:xlink="http://www.w3.org/1999/xlink" xlink:href="ZooKeys-294-009-g003.jpg" position="float" orientation="portrait" xlink:type="simple"/></fig></tp:treatment-sec><tp:treatment-sec><!--Section generated to contain objects referenced in tp:taxon-treatment.--><fig id="F6" position="float" orientation="portrait"><label>Figures 72.</label><caption><p>Distribution map of <italic><tp:taxon-name>Callimerus</tp:taxon-name></italic>, <italic>latifrons</italic> species-group.</p></caption><graphic xmlns:xlink="http://www.w3.org/1999/xlink" xlink:href="ZooKeys-294-009-g006.jpg" position="float" orientation="portrait" xlink:type="simple"/></fig><fig id="F4" position="float" orientation="portrait"><label>Figures 41–53.</label><caption><p><italic><tp:taxon-name>Callimerus rusticus</tp:taxon-name></italic> Gorham, 1883. <bold>41–43</bold> Lectotype of <italic><tp:taxon-name>Callimerus rusticus</tp:taxon-name></italic> Gorham, 1883 (<bold>41</bold> dorsal view <bold>42</bold> lateral view <bold>43</bold> labels) <bold>44–45</bold> Holotype of <italic><tp:taxon-name>Lemidia bipunctatus</tp:taxon-name></italic> Kuwert, 1893 (<bold>44</bold> dorsal view <bold>45</bold> labels) <bold>46–52</bold> male terminalia, specimen from Celebes <bold>46–48</bold> tegmen (<bold>46</bold> dorsal view <bold>47</bold> lateral view <bold>48</bold> ventral view <bold>48a</bold> outline of ventral membranous region) <bold>49</bold> phallus <bold>50</bold> spicular fork <bold>51</bold> tergite VIII <bold>52</bold> sternite VIII <bold>53</bold> antennae, specimen from Celebes.</p></caption><graphic xmlns:xlink="http://www.w3.org/1999/xlink" xlink:href="ZooKeys-294-009-g004.jpg" position="float" orientation="portrait" xlink:type="simple"/></fig></tp:treatment-sec></tp:taxon-treatment>
