# Supplementary material for: Taxonomic revision of the genus Callimerus Gorham s. l. (Coleoptera, Cleridae). Part I. latifrons species-group
Source: Zookeys. 2013 Apr 22;(294):9–35. doi: 10.3897/zookeys.294.4669 (PMC3677320; doi:10.3897/zookeys.294.4669)
Supplement: XML Treatment for Callimerus rusticus [file zookeys.294.4669-treatment5.xml]

<!DOCTYPE tp:taxon-treatment
  PUBLIC "-//TaxonX//DTD Taxonomic Treatment Publishing DTD v0 20100105//EN" "tax-treatment-NSO.dtd">
<tp:taxon-treatment xmlns:tp="http://www.plazi.org/taxpub"><tp:treatment-meta><mixed-citation publication-type="journal"><person-group><name><surname>Yang</surname><given-names>Gan-Yan</given-names></name><name><surname>Montreuil</surname><given-names>Olivier</given-names></name><name><surname>Yang</surname><given-names>Xing-Ke</given-names></name></person-group><article-title>Taxonomic revision of the genus 
                    <bold><italic>Callimerus</italic></bold> Gorham
                    <bold><italic>s. l</italic>.
                    </bold> (Coleoptera, Cleridae). Part I. 
                    <bold><italic>latifrons</italic></bold> species-group
                </article-title><source>Zookeys</source><day>22</day><month>4</month><year>2013</year><volume>2013</volume><issue>294</issue><fpage>9</fpage><lpage>35</lpage><pub-id pub-id-type="doi">10.3897/zookeys.294.4669</pub-id></mixed-citation></tp:treatment-meta><tp:nomenclature><tp:taxon-name>
                        <tp:taxon-name-part taxon-name-part-type="genus">Callimerus</tp:taxon-name-part>
                        <tp:taxon-name-part taxon-name-part-type="species">rusticus</tp:taxon-name-part>
                    <object-id xmlns:xlink="http://www.w3.org/1999/xlink" xlink:type="simple">http://species-id.net/wiki/Callimerus_rusticus</object-id>
								</tp:taxon-name><tp:taxon-authority>Gorham, 1883</tp:taxon-authority><xref ref-type="fig" rid="F4">Figs 41–53</xref><xref ref-type="fig" rid="F6">72</xref><tp:nomenclature-citation-list><tp:nomenclature-citation><tp:taxon-name>rusticus</tp:taxon-name><comment> Gorham, 1883: 252 (<italic><tp:taxon-name>Callimerus</tp:taxon-name></italic>; localities: “Celebes”, “Sangir”).</comment></tp:nomenclature-citation><tp:nomenclature-citation><tp:taxon-name>bipunctatus</tp:taxon-name><comment> Kuwert, 1893: 485 (<italic><tp:taxon-name>Lemidia</tp:taxon-name></italic>; type locality: “Celebes”); –<xref ref-type="bibr" rid="B23">Schenkling 1898</xref>: 169 (synonymized with <italic>rusticus</italic> Gorham).</comment></tp:nomenclature-citation></tp:nomenclature-citation-list></tp:nomenclature><tp:treatment-sec sec-type="Type material examined"><title>Type material examined.</title><p><bold>Lectotype</bold> of<italic><tp:taxon-name>Callimerus rusticus</tp:taxon-name></italic> Gorham designated here: “Celebes / Callimerus rusticus, Gorh. / Gorham Type / Museum Paris, Coll. H. S. Gorham, 1911/ Lectotype ♂: Callimerus rusticus Gorham, 1883, des. Yang G. Y., 2011” (MNHN, ♂; <xref ref-type="fig" rid="F4">Figs 41–43</xref>); <bold>Paralectotype</bold> of<italic><tp:taxon-name>Callimerus rusticus</tp:taxon-name></italic>: “Rosenb., Sangir / Callimerus rusticus Gorham / Type ♀ / Type / rusticus Gorh. n. sp.” (RMNH, 1♀); <bold>Holotype</bold> of <italic><tp:taxon-name>Lemidia bipunctatus</tp:taxon-name></italic> Kuwert: “S. Celebes, Aug.-Sept. ‘91, W. Doherty / Ex-Musaeo, W. Rothschild, 1899 / Museum Paris, 1952, Coll. R. Oberthür / Lemidia bipunctata Kuw. Type / Holotype: Lemidia bipunctata Kuwert, 1893, ♂, det. Yang G. Y., 2011” (MNHN, ♂; <xref ref-type="fig" rid="F4">Figs 44–45</xref>).
                    </p></tp:treatment-sec><tp:treatment-sec sec-type="Note on Type material"><title>Note on Type material.</title><p>The original description of <italic><tp:taxon-name>Callimerus rusticus</tp:taxon-name></italic> Gorham mentioned two specimens, but the name-bearing type was not fixed. We found both syntypes in MNHN and RMNH respectively, and designate the male from Coll. Gorham in MNHN as lectotype here to express the taxonomic purpose of fixing the name to a single specimen and preventing further uncertainty regarding the taxon to which the name is applied.
                    </p><p>The original publication of <italic><tp:taxon-name>Lemidia bipunctatus</tp:taxon-name></italic> Kuwert noted that only one specimen was examined, so the holotype was originally fixed by monotypy.
                    </p></tp:treatment-sec><tp:treatment-sec sec-type="Diagnosis"><title>Diagnosis.</title><p>This species can be rapidly distinguished from other species of the <italic>latifrons</italic> species-group by posterior spot on elytron being located lateral-apically, bar-shaped, with a length to width ratio of about 4:1 (<xref ref-type="fig" rid="F4">Fig. 41</xref>).
                    </p><p>This species is most similar to <italic><tp:taxon-name>Callimerus pectoralis</tp:taxon-name></italic>; the difference between them is provided in the diagnosis section under <italic><tp:taxon-name>Callimerus pectoralis</tp:taxon-name></italic>.
                    </p></tp:treatment-sec><tp:treatment-sec sec-type="Description"><title>Description.</title><p><italic>Size</italic>:length 7.5–9.5 mm, width 2.4–3.0 mm. <italic>Color</italic>: Head yellow, mandibles black; pronotum yellow. Elytron yellow with two spots, anterior spot at basal fourth, posterior spot at lateral-apex; anterior spot round and small, clearly neither reaching outer margin nor suture, short diameter of anterior spot on elytron in most cases not greater <!--PageBreak-->than distance between that spot and elytral suture (<xref ref-type="fig" rid="F4">Fig. 41, 44</xref>); posterior spot bar-shaped, length to width ratio about 4:1 (<xref ref-type="fig" rid="F4">Fig. 41</xref>). Legs yellow with metacoxae mostly black. Prosternum yellow; mesepisternum black, mesepimeron and mesosternum yellow; metepisternum, metasternum and katepisternum black; abdominal ventrites yellow. <italic>Head</italic>: AL/AD about 1.0; EyD/EyW about 1.0. <italic>Prothorax</italic>: PL/PW about 0.8. <italic>Elytra</italic>: EL/EW about 1.8. <italic>Male terminalia</italic>: apices of parameres convergent (<xref ref-type="fig" rid="F4">Figs 46–48</xref>); TML/TMW about 1.3; TMaL/TML about 0.22, outer margin of ventral membranous region slightly curved (<xref ref-type="fig" rid="F4">Figs 48, 48a</xref>); SApL/SFL about 0.3 (<xref ref-type="fig" rid="F4">Fig. 50</xref>); tergite VIII with posterior margin almost straight, sternite VIII with posterior margin shallowly concave (<xref ref-type="fig" rid="F4">Figs 51, 52</xref>).
                    </p><!--PageBreak--></tp:treatment-sec><tp:treatment-sec sec-type="Other material examined"><title>Other material examined.</title><p>Ost-Celebes, Tombugu, H. Kühn 1885 (MNHN, 1♂)<sup>*</sup>; Ost-Celebes, Tombugu, H. Kühn 1885 (MNHN, 1 ex.); W. Celebes, G. Rangkoenau, J.P. Ch. Kalis, 900’ 1937 (MNHN, 1 ex.); Celebes, Menado (MNHN, 1♀); “Celebes, G. Heinrich, B. M. 1933-117 / Celebes, Latimodjonggeb. Uru, 800 m,Aug / Sept.1930, G. Heinrich / Brachycallimerus pectoralis (Schenkling), det. G. Ekis, 1985” (NHML, 1 ex.); “Drs. Sarasin, S. Celebes, Makassar / Callimerus rusticus Gorh., Determ K. M. Heller” (NHMB, 8 ex.); “Men [Sulawesi, Manado] / Ex. A. R. Wallace, Private collection, Purchased 1860–70, Ox. Uni. Mus. of Nat. Hist. (OUMNH)” (OUM, 1 ex.).
                    </p></tp:treatment-sec><tp:treatment-sec sec-type="Distribution"><title>Distribution</title><p>(<xref ref-type="fig" rid="F6">Fig. 72</xref>). Indonesia (Sulawesi).
                    </p><fig id="F4" position="float" orientation="portrait"><label>Figures 41–53.</label><caption><p><italic><tp:taxon-name>Callimerus rusticus</tp:taxon-name></italic> Gorham, 1883. <bold>41–43</bold> Lectotype of <italic><tp:taxon-name>Callimerus rusticus</tp:taxon-name></italic> Gorham, 1883 (<bold>41</bold> dorsal view <bold>42</bold> lateral view <bold>43</bold> labels) <bold>44–45</bold> Holotype of <italic><tp:taxon-name>Lemidia bipunctatus</tp:taxon-name></italic> Kuwert, 1893 (<bold>44</bold> dorsal view <bold>45</bold> labels) <bold>46–52</bold> male terminalia, specimen from Celebes <bold>46–48</bold> tegmen (<bold>46</bold> dorsal view <bold>47</bold> lateral view <bold>48</bold> ventral view <bold>48a</bold> outline of ventral membranous region) <bold>49</bold> phallus <bold>50</bold> spicular fork <bold>51</bold> tergite VIII <bold>52</bold> sternite VIII <bold>53</bold> antennae, specimen from Celebes.</p></caption><graphic xmlns:xlink="http://www.w3.org/1999/xlink" xlink:href="ZooKeys-294-009-g004.jpg" position="float" orientation="portrait" xlink:type="simple"/></fig></tp:treatment-sec><tp:treatment-sec><!--Section generated to contain objects referenced in tp:taxon-treatment.--><fig id="F6" position="float" orientation="portrait"><label>Figures 72.</label><caption><p>Distribution map of <italic><tp:taxon-name>Callimerus</tp:taxon-name></italic>, <italic>latifrons</italic> species-group.</p></caption><graphic xmlns:xlink="http://www.w3.org/1999/xlink" xlink:href="ZooKeys-294-009-g006.jpg" position="float" orientation="portrait" xlink:type="simple"/></fig></tp:treatment-sec><ref-list><ref id="B23"><mixed-citation xmlns:xlink="http://www.w3.org/1999/xlink" xlink:type="simple"><person-group><name name-style="western"><surname>Schenkling</surname><given-names>S</given-names></name></person-group> (<year>1898</year>)<source> Revision der Cleridengattung <italic>Lemidia</italic> Spin. nebst Beschreibung einiger neuer Arten. Deutsche Entomologische Zeitschrift: 169–182.</source></mixed-citation></ref></ref-list></tp:taxon-treatment>
