# Supplementary material for: Taxonomic revision of the genus Callimerus Gorham s. l. (Coleoptera, Cleridae). Part I. latifrons species-group
Source: Zookeys. 2013 Apr 22;(294):9–35. doi: 10.3897/zookeys.294.4669 (PMC3677320; doi:10.3897/zookeys.294.4669)
Supplement: XML Treatment for Callimerus cacuminis [file zookeys.294.4669-treatment6.xml]

<!DOCTYPE tp:taxon-treatment
  PUBLIC "-//TaxonX//DTD Taxonomic Treatment Publishing DTD v0 20100105//EN" "tax-treatment-NSO.dtd">
<tp:taxon-treatment xmlns:tp="http://www.plazi.org/taxpub"><tp:treatment-meta><mixed-citation publication-type="journal"><person-group><name><surname>Yang</surname><given-names>Gan-Yan</given-names></name><name><surname>Montreuil</surname><given-names>Olivier</given-names></name><name><surname>Yang</surname><given-names>Xing-Ke</given-names></name></person-group><article-title>Taxonomic revision of the genus 
                    <bold><italic>Callimerus</italic></bold> Gorham
                    <bold><italic>s. l</italic>.
                    </bold> (Coleoptera, Cleridae). Part I. 
                    <bold><italic>latifrons</italic></bold> species-group
                </article-title><source>Zookeys</source><day>22</day><month>4</month><year>2013</year><volume>2013</volume><issue>294</issue><fpage>9</fpage><lpage>35</lpage><pub-id pub-id-type="doi">10.3897/zookeys.294.4669</pub-id></mixed-citation></tp:treatment-meta><tp:nomenclature><tp:taxon-name>
                        <tp:taxon-name-part taxon-name-part-type="genus">Callimerus</tp:taxon-name-part>
                        <tp:taxon-name-part taxon-name-part-type="species">cacuminis</tp:taxon-name-part>
                    <object-id xmlns:xlink="http://www.w3.org/1999/xlink" xlink:type="simple">urn:lsid:zoobank.org:act:4F0856EE-E6E2-473C-86D7-05B84D1143F4</object-id>
								<object-id xmlns:xlink="http://www.w3.org/1999/xlink" xlink:type="simple">http://species-id.net/wiki/Callimerus_cacuminis</object-id>
								</tp:taxon-name><tp:taxon-authority>G.Y. Yang &amp; X.K. Yang</tp:taxon-authority><tp:taxon-status xmlns:xlink="http://www.w3.org/1999/xlink" xlink:type="simple">sp. n.</tp:taxon-status><xref ref-type="fig" rid="F5">Figs 54</xref><xref ref-type="fig" rid="F6">72</xref></tp:nomenclature><tp:treatment-sec sec-type="Holotype"><title>Holotype.</title><p><bold>China:</bold> “云南西双版纳勐啊, 1050–1080公尺；中国科学院 [Yunnan,Xishuang- banna, Meng’a, 1050–1080 m] / 1958.V.25, 采集者: 蒲富基 [PU Fuji leg.] / IOZ(E)1126330 / Holotype: Callimerus cacuminis Yang &amp; Yang sp. nov. ♂, Des. Yang G. Y., 2011” (IZAS, ♂; <xref ref-type="fig" rid="F5">Figs 54–56</xref>)<sup>*</sup>; <bold>Paratypes</bold> (6 ex). <bold>China</bold>: same data as holotype, but 1958.VIII.17, IOZ(E)1126331 (IZAS, 1♀); same data but 1958.V.23, ZHANG Yiran leg., IOZ(E)1126332 (IZAS, 1♂); Yunnan, Xishuangbanna, Mengla, 620–650 m, 1959.V.30, ZHANG Yiran leg., IOZ(E)1126996 (IZAS, 1♂); Yunnan, Menglongbanna, Mengsong, 1600 m, 1958.VIII.8, WANG Shuyong leg., IOZ(E)1126333 (IZAS, 1♀); <bold>Laos</bold>: “Laos-NE, Xieng Khouang prov., <named-content xmlns:xlink="http://www.w3.org/1999/xlink" content-type="dwc:verbatimCoordinates" xlink:type="simple">19°38'N, 103°20'E</named-content>-<named-content xmlns:xlink="http://www.w3.org/1999/xlink" content-type="dwc:verbatimCoordinates" xlink:type="simple">19°37'N, 103°21'E</named-content>, 30km NE Phonsavan: Ban Na Lam→Phou Sane Mt., 1300–1500 m, 10. –30.v.2009, M. Brancucci leg./NHMB Basel, NMPC Prague, Laos 2009 Expedition: M. Brancucci, M. Geiser, Z. Kraus, D. Hauck, V. Kuban” (NHMB, 1♀); “Laos-NE, Xieng Khouang prov.,~<named-content xmlns:xlink="http://www.w3.org/1999/xlink" content-type="dwc:verbatimCoordinates" xlink:type="simple">19°37–8'N 103°20'E</named-content>, Phonsavan (30 km NE): Phou Sane Mt., ~1400–1500 m, 10.-30.v.2009, Z. Kraus leg./NHMB Basel, NMPC Prague, Laos 2009 Expedition: M. Brancucci, M. Geiser, Z. Kraus, D. Hauck, V. Kuban” (NHMB, 1♀).
                    </p></tp:treatment-sec><tp:treatment-sec sec-type="Diagnosis"><title>Diagnosis.</title><p>The new species can be rapidly distinguished from other species of the <italic>latifrons</italic> species-group by: elytron with only one black spot at apex, lacking anterior spot; metasternum and metepisternum yellow; apices of parameres sharply attenuate, then divergent.
                    </p><p>The coloration of this new species is similar to that of <italic><tp:taxon-name>Callimerus pallidus</tp:taxon-name></italic> Gorham and <italic><tp:taxon-name>Callimerus gorhami</tp:taxon-name></italic> Corporaal, which are excluded from the <italic>latifrons</italic> species-group in the present paper. The new species, however, differs from <italic><tp:taxon-name>Callimerus pallidus</tp:taxon-name></italic> by EL/EW 2.27–2.34, PL/PW about 0.9, EyD/EyW about 1.1 (<xref ref-type="fig" rid="F5">Fig. 54</xref>) (EL/EW about 3.1, PL/PW about 1.2, EyD/EyW about 1.9 in <italic><tp:taxon-name>Callimerus pallidus</tp:taxon-name></italic>; <xref ref-type="fig" rid="F7">Fig. 79</xref>).
                    </p><p>The new species differs from <italic><tp:taxon-name>Callimerus gorhami</tp:taxon-name></italic> by: PL/PW about 0.9, EyD/EyWabout 1.1, elytra parallel-sided, without scales, apical black spot on elytron with anterior bor<!--PageBreak--><!--PageBreak-->der straight (<xref ref-type="fig" rid="F5">Fig. 54</xref>) (<italic><tp:taxon-name>Callimerus gorhami</tp:taxon-name></italic> with PL/PW about 1.1, EyD/EyW about 2.4, elytra slightly rounded at posterior sides, elytra apex with white scales, apical black spot with anterior border sinuate (<xref ref-type="fig" rid="F7">Figs 81, 82</xref>)).
                    </p></tp:treatment-sec><tp:treatment-sec sec-type="Description"><title>Description.</title><p><italic>Size</italic>:length 9.9–11.7 mm, width 2.9–3.7 mm. <italic>Color</italic>: Head yellow, mandibles black; pronotum yellow; elytron yellow with a black spot at apex; legs yellow; under surface totally yellow except for last two ventrites of male abdomen and part of last ventrite of female abdomen darker. <italic>Head</italic>: AL/AD about 1.2 (<xref ref-type="fig" rid="F5">Fig. 71</xref>); EyD/EyW about 1.1 (<xref ref-type="fig" rid="F5">Fig. 71</xref>). <italic>Prothorax</italic>: PL/PW about 0.9. <italic>Elytra</italic>: EL/EW about 2.27–2.34. <italic>Male terminalia</italic>: apices of parameres sharply attenuate, slender and divergent (<xref ref-type="fig" rid="F5">Figs 59–61, 66–68</xref>); TML/TMW about 1.1, TMaL/TML about 0.54, outer margin of ventral membranous region of tegmen curved (<xref ref-type="fig" rid="F5">Figs 61, 68, 69</xref>); tegmen with an additional tiny membranous region at dorsal-central side (<xref ref-type="fig" rid="F5">Fig. 66</xref>); SApL/SFL about 0.31 (<xref ref-type="fig" rid="F5">Fig. 63</xref>); tergite VIII with posterior margin pointed, notched in middle (<xref ref-type="fig" rid="F5">Fig. 64</xref>), sternite VIII with posterior margin deeply concave (Fig 65).
                    </p></tp:treatment-sec><tp:treatment-sec sec-type="Variation"><title>Variation.</title><p>In the holotype and a paratype (No. IOZ(E)1126332), the black spot on elytron reach to the extreme apex; in the other paratypes, the black spot does not reach to the extreme apex so that a tiny region in extreme apex is yellow.</p></tp:treatment-sec><tp:treatment-sec sec-type="Distribution"><title>Distribution</title><p>(<xref ref-type="fig" rid="F6">Fig. 72</xref>). China (Yunnan), Laos.
                    </p></tp:treatment-sec><tp:treatment-sec sec-type="Etymology"><title>Etymology.</title><p>The Latin adjective “<italic>cacuminis</italic>” means of a peak, top or tip, and emphasizes the singular black spot on elytra apex.
                    </p><fig id="F5" position="float" orientation="portrait"><label>Figures 54–71.</label><caption><p>Holotypeof <italic><tp:taxon-name>Callimerus cacuminis</tp:taxon-name></italic> YANG &amp; YANG. <bold>54–55</bold> habitus (<bold>54</bold> dorsal view <bold>55</bold> ventral view) <bold>56</bold> labels <bold>57</bold> claw <bold>58</bold> subapical metatibia <bold>59</bold>–<bold>61</bold> tegmen (<bold>59</bold> dorsal view <bold>60</bold> lateral view <bold>61</bold> ventral view) <bold>62</bold> phallus <bold>63</bold> spicular fork <bold>64</bold> tergite VIII <bold>65</bold> sternite VIII <bold>66–69</bold> tegmen (<bold>66</bold> dorsal view <bold>67</bold> lateral view <bold>68</bold> ventral view <bold>69</bold> outline of ventral membranous region) <bold>70</bold> elytron apex <bold>71</bold> head.</p></caption><graphic xmlns:xlink="http://www.w3.org/1999/xlink" xlink:href="ZooKeys-294-009-g005.jpg" position="float" orientation="portrait" xlink:type="simple"/></fig></tp:treatment-sec><tp:treatment-sec><!--Section generated to contain objects referenced in tp:taxon-treatment.--><fig id="F6" position="float" orientation="portrait"><label>Figures 72.</label><caption><p>Distribution map of <italic><tp:taxon-name>Callimerus</tp:taxon-name></italic>, <italic>latifrons</italic> species-group.</p></caption><graphic xmlns:xlink="http://www.w3.org/1999/xlink" xlink:href="ZooKeys-294-009-g006.jpg" position="float" orientation="portrait" xlink:type="simple"/></fig><fig id="F7" position="float" orientation="portrait"><label>Figures 73–83.</label><caption><p><bold>73–75</bold> Lectotype of<italic><tp:taxon-name>Callimerus trifasciatus</tp:taxon-name></italic> Schenkling, 1899 (<bold>73</bold> habitus <bold>74</bold> head <bold>75</bold> labels) <bold>76–78</bold> <italic><tp:taxon-name>Brachycallimerus doesburgi</tp:taxon-name></italic> Corporaal, 1937 (<bold>76</bold> habitus of holotype <bold>77</bold> hind leg of paratype <bold>78</bold> labels of holotype) <bold>79–80</bold> Holotype of <italic><tp:taxon-name>Callimerus pallidus</tp:taxon-name></italic> Gorham, 1892 (<bold>79</bold> habitus <bold>80</bold> label) <bold>81–83 </bold>Holotype of <italic><tp:taxon-name>Callimerus gorhami</tp:taxon-name></italic> Corporaal, 1949 (<bold>81</bold> habitus <bold>82</bold> head <bold>83</bold> labels).</p></caption><graphic xmlns:xlink="http://www.w3.org/1999/xlink" xlink:href="ZooKeys-294-009-g007.jpg" position="float" orientation="portrait" xlink:type="simple"/></fig></tp:treatment-sec></tp:taxon-treatment>
