# Supplementary material for: Taxonomic revision of the genus Callimerus Gorham s. l. (Coleoptera, Cleridae). Part I. latifrons species-group
Source: Zookeys. 2013 Apr 22;(294):9–35. doi: 10.3897/zookeys.294.4669 (PMC3677320; doi:10.3897/zookeys.294.4669)
Supplement: XML Treatment for Corynommadius trifasciatus [file zookeys.294.4669-treatment7.xml]

<!DOCTYPE tp:taxon-treatment
  PUBLIC "-//TaxonX//DTD Taxonomic Treatment Publishing DTD v0 20100105//EN" "tax-treatment-NSO.dtd">
<tp:taxon-treatment xmlns:tp="http://www.plazi.org/taxpub"><tp:treatment-meta><mixed-citation publication-type="journal"><person-group><name><surname>Yang</surname><given-names>Gan-Yan</given-names></name><name><surname>Montreuil</surname><given-names>Olivier</given-names></name><name><surname>Yang</surname><given-names>Xing-Ke</given-names></name></person-group><article-title>Taxonomic revision of the genus 
                    <bold><italic>Callimerus</italic></bold> Gorham
                    <bold><italic>s. l</italic>.
                    </bold> (Coleoptera, Cleridae). Part I. 
                    <bold><italic>latifrons</italic></bold> species-group
                </article-title><source>Zookeys</source><day>22</day><month>4</month><year>2013</year><volume>2013</volume><issue>294</issue><fpage>9</fpage><lpage>35</lpage><pub-id pub-id-type="doi">10.3897/zookeys.294.4669</pub-id></mixed-citation></tp:treatment-meta><tp:nomenclature><tp:taxon-name>
                            <tp:taxon-name-part taxon-name-part-type="genus">Corynommadius</tp:taxon-name-part>
                            <tp:taxon-name-part taxon-name-part-type="species">trifasciatus</tp:taxon-name-part>
                        <object-id xmlns:xlink="http://www.w3.org/1999/xlink" xlink:type="simple">http://species-id.net/wiki/Corynommadius_trifasciatus</object-id>
								</tp:taxon-name><tp:taxon-authority>(Schenkling, 1899a)</tp:taxon-authority><tp:taxon-status xmlns:xlink="http://www.w3.org/1999/xlink" xlink:type="simple">comb. n.</tp:taxon-status><xref ref-type="fig" rid="F7">Figs 73–75</xref><tp:nomenclature-citation-list><tp:nomenclature-citation><tp:taxon-name>trifasciatus</tp:taxon-name><comment> Schenkling, 1899a: 136 (<italic><tp:taxon-name>Callimerus</tp:taxon-name></italic>; type locality: “Neu Guinea (Fly River)”); –<xref ref-type="bibr" rid="B2">Chapin 1924</xref>: 190 (“<italic><tp:taxon-name>Brachycallimerus</tp:taxon-name></italic>?”); –<xref ref-type="bibr" rid="B4">Corporaal 1937</xref>: 60 (<italic><tp:taxon-name>Brachycallimerus</tp:taxon-name></italic>).</comment></tp:nomenclature-citation></tp:nomenclature-citation-list></tp:nomenclature><tp:treatment-sec sec-type="Type material examined"><title>Type material examined.</title><p><bold>Lectotype of</bold> <italic><tp:taxon-name>Callimerus trifasciatus</tp:taxon-name></italic> Schenkling designated here: “Nuova Guinea, Fly River, L. M. D. Albertis, 1876–77 / Typus / trifasciatus Schenkl. / C. trifasciatus Schklg, Typus! N. Guinea: Fly riv., L.M.D’Albertis, 6462 [hw. by Raffaello Gestro]” (MCSN, ♀; <xref ref-type="fig" rid="F7">Figs 73–75</xref>).
                        </p></tp:treatment-sec><tp:treatment-sec sec-type="Note on Type material"><title>Note on Type material.</title><p>The name-bearing type of <italic>trifasciatus</italic> was not fixed in the original publication. We designate the only specimen found in MCSN as lectotype to express the taxonomic purpose of fixing the name to a single specimen and preventing further uncertainty regarding the taxon to which the name is applied [The red lectotype label will be sent to MCSN after this paper published].
                        </p></tp:treatment-sec><tp:treatment-sec sec-type="Taxonomic position"><title>Taxonomic position.</title><p>This species is excluded from the genus <italic><tp:taxon-name>Callimerus</tp:taxon-name></italic> for its following characters: labrum deeply incised; eyes deeply emarginated near the antennal insertions; elytral punctures in rows; elytra clothed with unspecialized de<!--PageBreak-->scent setae (not scales); the first tarsomeres very small and invisible from dorsal view; metatibia with 2 spurs in apex; metatarsi having pulvillus on tarsomere IV (in <italic><tp:taxon-name>Callimerus</tp:taxon-name></italic> labrum with apex straight or very slightly emarginated in the middle; eyes very slightly emarginated at antennal insertions; elytral punctures not in rows; elytra with scales or glabrous; the first tarsomeres of normal size, not shorter than the second tarsomeres; metatibia with 1 spur in apex; metatarsi having pulvilli on tarsomere I–IV). Furthermore, we consider it should be assigned in the genus <italic><tp:taxon-name>Corynommadius</tp:taxon-name></italic> Schenkling, 1899a. Its closest relative is <italic><tp:taxon-name>Corynommadius speciosus</tp:taxon-name></italic> Schenkling, 1899a, the type species of <italic><tp:taxon-name>Corynommadius</tp:taxon-name></italic> Schenkling; the difference of these two species only shows in variation of anterior black spot on elytron (<xref ref-type="fig" rid="F7">Fig. 73</xref>; <xref ref-type="bibr" rid="B11">Gerstmeier 2002</xref>: 425, 432, fig. 2).
                        </p><fig id="F6" position="float" orientation="portrait"><label>Figures 72.</label><caption><p>Distribution map of <italic><tp:taxon-name>Callimerus</tp:taxon-name></italic>, <italic>latifrons</italic> species-group.</p></caption><graphic xmlns:xlink="http://www.w3.org/1999/xlink" xlink:href="ZooKeys-294-009-g006.jpg" position="float" orientation="portrait" xlink:type="simple"/></fig><!--PageBreak--></tp:treatment-sec><tp:treatment-sec><!--Section generated to contain objects referenced in tp:taxon-treatment.--><fig id="F7" position="float" orientation="portrait"><label>Figures 73–83.</label><caption><p><bold>73–75</bold> Lectotype of<italic><tp:taxon-name>Callimerus trifasciatus</tp:taxon-name></italic> Schenkling, 1899 (<bold>73</bold> habitus <bold>74</bold> head <bold>75</bold> labels) <bold>76–78</bold> <italic><tp:taxon-name>Brachycallimerus doesburgi</tp:taxon-name></italic> Corporaal, 1937 (<bold>76</bold> habitus of holotype <bold>77</bold> hind leg of paratype <bold>78</bold> labels of holotype) <bold>79–80</bold> Holotype of <italic><tp:taxon-name>Callimerus pallidus</tp:taxon-name></italic> Gorham, 1892 (<bold>79</bold> habitus <bold>80</bold> label) <bold>81–83 </bold>Holotype of <italic><tp:taxon-name>Callimerus gorhami</tp:taxon-name></italic> Corporaal, 1949 (<bold>81</bold> habitus <bold>82</bold> head <bold>83</bold> labels).</p></caption><graphic xmlns:xlink="http://www.w3.org/1999/xlink" xlink:href="ZooKeys-294-009-g007.jpg" position="float" orientation="portrait" xlink:type="simple"/></fig></tp:treatment-sec><ref-list><ref id="B2"><mixed-citation xmlns:xlink="http://www.w3.org/1999/xlink" xlink:type="simple"><person-group><name name-style="western"><surname>Chapin</surname><given-names>EA</given-names></name></person-group> (<year>1924</year>)<article-title> Classification of the Philippine components of the Coleopterous family Cleridae.</article-title><source>The Philippine Journal of Science </source><volume>25</volume>: <fpage>159</fpage>-<lpage>286</lpage>.</mixed-citation></ref><ref id="B4"><mixed-citation xmlns:xlink="http://www.w3.org/1999/xlink" xlink:type="simple"><person-group><name name-style="western"><surname>Corporaal</surname><given-names>JB</given-names></name></person-group> (<year>1937</year>)<source> A New <italic>Brachycallimerus</italic> from Java. Revue Francaise d’Entomologie: 60–62.</source></mixed-citation></ref><ref id="B11"><mixed-citation xmlns:xlink="http://www.w3.org/1999/xlink" xlink:type="simple"><person-group><name name-style="western"><surname>Gerstmeier</surname><given-names>R</given-names></name></person-group> (<year>2002</year>)<article-title> Revision of the genus <italic>Corynommadius</italic> Schenkling, 1899, with description of two new species from New Guinea (Coleoptera: Cleridae).</article-title><source>Oriental Insects </source><volume>36</volume> (<issue>1</issue>): <fpage>423</fpage>-<lpage>433</lpage>. doi: <ext-link ext-link-type="uri" xlink:href="http://dx.doi.org/10.1080/00305316.2002.10417339" xlink:type="simple">10.1080/00305316.2002.10417339</ext-link></mixed-citation></ref></ref-list></tp:taxon-treatment>
