# Supplementary material for: Taxonomic revision of the genus Callimerus Gorham s. l. (Coleoptera, Cleridae). Part I. latifrons species-group
Source: Zookeys. 2013 Apr 22;(294):9–35. doi: 10.3897/zookeys.294.4669 (PMC3677320; doi:10.3897/zookeys.294.4669)
Supplement: XML Treatment for Callimerus doesburgi [file zookeys.294.4669-treatment8.xml]

<!DOCTYPE tp:taxon-treatment
  PUBLIC "-//TaxonX//DTD Taxonomic Treatment Publishing DTD v0 20100105//EN" "tax-treatment-NSO.dtd">
<tp:taxon-treatment xmlns:tp="http://www.plazi.org/taxpub"><tp:treatment-meta><mixed-citation publication-type="journal"><person-group><name><surname>Yang</surname><given-names>Gan-Yan</given-names></name><name><surname>Montreuil</surname><given-names>Olivier</given-names></name><name><surname>Yang</surname><given-names>Xing-Ke</given-names></name></person-group><article-title>Taxonomic revision of the genus 
                    <bold><italic>Callimerus</italic></bold> Gorham
                    <bold><italic>s. l</italic>.
                    </bold> (Coleoptera, Cleridae). Part I. 
                    <bold><italic>latifrons</italic></bold> species-group
                </article-title><source>Zookeys</source><day>22</day><month>4</month><year>2013</year><volume>2013</volume><issue>294</issue><fpage>9</fpage><lpage>35</lpage><pub-id pub-id-type="doi">10.3897/zookeys.294.4669</pub-id></mixed-citation></tp:treatment-meta><tp:nomenclature><tp:taxon-name>
                            <tp:taxon-name-part taxon-name-part-type="genus">Callimerus</tp:taxon-name-part>
                            <tp:taxon-name-part taxon-name-part-type="species">doesburgi</tp:taxon-name-part>
                        <object-id xmlns:xlink="http://www.w3.org/1999/xlink" xlink:type="simple">http://species-id.net/wiki/Callimerus_doesburgi</object-id>
								</tp:taxon-name><tp:taxon-authority>(Corporaal, 1937)</tp:taxon-authority><xref ref-type="fig" rid="F7">Figs 76–78</xref><tp:nomenclature-citation-list><tp:nomenclature-citation><tp:taxon-name>doesburgi</tp:taxon-name><comment> Corporaal, 1937: 60 (<italic><tp:taxon-name>Brachycallimerus</tp:taxon-name></italic>; type locality: “Java”); –<xref ref-type="bibr" rid="B17">Kolibáč 1998</xref>: 182 (<italic><tp:taxon-name>Callimerus coomani</tp:taxon-name></italic>-group).</comment></tp:nomenclature-citation></tp:nomenclature-citation-list></tp:nomenclature><tp:treatment-sec sec-type="Type material examined"><title>Type material examined.</title><p><bold>Holotype</bold> of <italic><tp:taxon-name>Brachycallimerus doesburgi</tp:taxon-name></italic> Corporaal: “P. H. v. Doesburg, Java, Gg. Moeria, Tjolo, 700–1000, 10.XII.1933 / J. B. Corporaal: Holotype: Brachycallimerus doesburgi Corp., 1936 [hw. by Corporaal] / Brachycallimerus <!--PageBreak-->doesburgi Corporaal, 1937, ZMAN type COLE. 1753. 1” (ZMAN, ♀; <xref ref-type="fig" rid="F7">Figs 76–78</xref>); <bold>Paratype</bold> of <italic><tp:taxon-name>Callimerus doesburgi</tp:taxon-name></italic>: “Java merid, 1500, 1891, H. Fruhstorfer / J. B. Corporaal, Allotype: Brachycallimerus doesburgi Corp., 1936 [hw. by Corporaal] / Museum Paris, 1952, Coll. R. Oberthür / Type / Paratype: Brachycallimerus doesburgi Corporaal, 1937; det. Yang G. Y., 2011” (MNHN, 1♀).
                        </p></tp:treatment-sec><tp:treatment-sec sec-type="Note on Type material"><title>Note on Type material.</title><p>The sex of the paratype was mistaken in the original publication.</p></tp:treatment-sec><tp:treatment-sec sec-type="Taxonomic position"><title>Taxonomic position.</title><p>This species was included in Kolibáč’s (<xref ref-type="bibr" rid="B17">1998</xref>) “<italic>coomani</italic>-group” for its claws without a basal tooth; moreover, its metatibia without subapical projection on outer edge and body with metallic luster, are evidence in support of Kolibáč’s assignment.
                        </p><fig id="F7" position="float" orientation="portrait"><label>Figures 73–83.</label><caption><p><bold>73–75</bold> Lectotype of<italic><tp:taxon-name>Callimerus trifasciatus</tp:taxon-name></italic> Schenkling, 1899 (<bold>73</bold> habitus <bold>74</bold> head <bold>75</bold> labels) <bold>76–78</bold> <italic><tp:taxon-name>Brachycallimerus doesburgi</tp:taxon-name></italic> Corporaal, 1937 (<bold>76</bold> habitus of holotype <bold>77</bold> hind leg of paratype <bold>78</bold> labels of holotype) <bold>79–80</bold> Holotype of <italic><tp:taxon-name>Callimerus pallidus</tp:taxon-name></italic> Gorham, 1892 (<bold>79</bold> habitus <bold>80</bold> label) <bold>81–83 </bold>Holotype of <italic><tp:taxon-name>Callimerus gorhami</tp:taxon-name></italic> Corporaal, 1949 (<bold>81</bold> habitus <bold>82</bold> head <bold>83</bold> labels).</p></caption><graphic xmlns:xlink="http://www.w3.org/1999/xlink" xlink:href="ZooKeys-294-009-g007.jpg" position="float" orientation="portrait" xlink:type="simple"/></fig></tp:treatment-sec><ref-list><ref id="B17"><mixed-citation xmlns:xlink="http://www.w3.org/1999/xlink" xlink:type="simple"><person-group><name name-style="western"><surname>Kolibáč</surname><given-names>J</given-names></name></person-group> (<year>1998</year>)<source> Classification of the subfamily Hydnocerinae Spinola, 1844 (Coleoptera: Cleridae). Acta Musei Moraviae Scientiae Biologicae 83 (1/2): 127–210.</source></mixed-citation></ref></ref-list></tp:taxon-treatment>
