# Supplementary material for: Taxonomic revision of the genus Callimerus Gorham s. l. (Coleoptera, Cleridae). Part I. latifrons species-group
Source: Zookeys. 2013 Apr 22;(294):9–35. doi: 10.3897/zookeys.294.4669 (PMC3677320; doi:10.3897/zookeys.294.4669)
Supplement: XML Treatment for Callimerus pallidus [file zookeys.294.4669-treatment9.xml]

<!DOCTYPE tp:taxon-treatment
  PUBLIC "-//TaxonX//DTD Taxonomic Treatment Publishing DTD v0 20100105//EN" "tax-treatment-NSO.dtd">
<tp:taxon-treatment xmlns:tp="http://www.plazi.org/taxpub"><tp:treatment-meta><mixed-citation publication-type="journal"><person-group><name><surname>Yang</surname><given-names>Gan-Yan</given-names></name><name><surname>Montreuil</surname><given-names>Olivier</given-names></name><name><surname>Yang</surname><given-names>Xing-Ke</given-names></name></person-group><article-title>Taxonomic revision of the genus 
                    <bold><italic>Callimerus</italic></bold> Gorham
                    <bold><italic>s. l</italic>.
                    </bold> (Coleoptera, Cleridae). Part I. 
                    <bold><italic>latifrons</italic></bold> species-group
                </article-title><source>Zookeys</source><day>22</day><month>4</month><year>2013</year><volume>2013</volume><issue>294</issue><fpage>9</fpage><lpage>35</lpage><pub-id pub-id-type="doi">10.3897/zookeys.294.4669</pub-id></mixed-citation></tp:treatment-meta><tp:nomenclature><tp:taxon-name>
                            <tp:taxon-name-part taxon-name-part-type="genus">Callimerus</tp:taxon-name-part>
                            <tp:taxon-name-part taxon-name-part-type="species">pallidus</tp:taxon-name-part>
                        <object-id xmlns:xlink="http://www.w3.org/1999/xlink" xlink:type="simple">http://species-id.net/wiki/Callimerus_pallidus</object-id>
                        </tp:taxon-name><tp:taxon-authority>Gorham, 1892</tp:taxon-authority><tp:taxon-status xmlns:xlink="http://www.w3.org/1999/xlink" xlink:type="simple">[Callimerus incertae sedis]
                        </tp:taxon-status><xref ref-type="fig" rid="F7">Figs 79–80</xref><tp:nomenclature-citation-list><tp:nomenclature-citation><tp:taxon-name>pallidus</tp:taxon-name><comment> Gorham, 1892: 727 (<italic><tp:taxon-name>Callimerus</tp:taxon-name></italic>; type locality: “Carin Hills (Chebà)”); –<xref ref-type="bibr" rid="B4">Corporaal 1937</xref>: 60 (<italic><tp:taxon-name>Brachycallimerus</tp:taxon-name></italic>).</comment></tp:nomenclature-citation></tp:nomenclature-citation-list></tp:nomenclature><tp:treatment-sec sec-type="Type material examined"><title>Type material examined.</title><p><bold>Holotype</bold> of <italic><tp:taxon-name>Callimerus pallidus</tp:taxon-name></italic> Gorham: “Carin Chebà, 900–1000 m, L. Fea V XII-88 / Typus / pallidus Gorh. [hw. by Gorham] / C. pallidus Gorh. Typus! Birmania, L. Fea, 6476 [hw. by Raffaello Gestro] / Holotype: Callimerus pallidus Gorham, 1892, ♀, det. Yang G. Y., 2011” (MCSN, ♀; <xref ref-type="fig" rid="F7">Figs 79–80</xref>).
                        </p></tp:treatment-sec><tp:treatment-sec sec-type="Note on Type material"><title>Note on Type material.</title><p>The original publication of <italic><tp:taxon-name>Callimerus pallidus</tp:taxon-name></italic> noted that only one specimen was examined, so the holotype was fixed in the original publication by monotypy.
                        </p></tp:treatment-sec><tp:treatment-sec sec-type="Taxonomic position"><title>Taxonomic position.</title><p>Although this species has a basal tooth on claw, and we didn’t examine its character of metatibia subapical projection (the only examined specimen is glued on board with metatibia not viewable), we are still confident to exclude it from the <italic>latifrons</italic> species-group for the following character states: PL/PW &gt;1 (ratio 1.2), EyD evidently larger than EyW (ratio 1.9). Its nearest relative within the large genus <italic><tp:taxon-name>Callimerus</tp:taxon-name></italic> is still unclear.
                        </p></tp:treatment-sec><tp:treatment-sec><!--Section generated to contain objects referenced in tp:taxon-treatment.--><fig id="F7" position="float" orientation="portrait"><label>Figures 73–83.</label><caption><p><bold>73–75</bold> Lectotype of<italic><tp:taxon-name>Callimerus trifasciatus</tp:taxon-name></italic> Schenkling, 1899 (<bold>73</bold> habitus <bold>74</bold> head <bold>75</bold> labels) <bold>76–78</bold> <italic><tp:taxon-name>Brachycallimerus doesburgi</tp:taxon-name></italic> Corporaal, 1937 (<bold>76</bold> habitus of holotype <bold>77</bold> hind leg of paratype <bold>78</bold> labels of holotype) <bold>79–80</bold> Holotype of <italic><tp:taxon-name>Callimerus pallidus</tp:taxon-name></italic> Gorham, 1892 (<bold>79</bold> habitus <bold>80</bold> label) <bold>81–83 </bold>Holotype of <italic><tp:taxon-name>Callimerus gorhami</tp:taxon-name></italic> Corporaal, 1949 (<bold>81</bold> habitus <bold>82</bold> head <bold>83</bold> labels).</p></caption><graphic xmlns:xlink="http://www.w3.org/1999/xlink" xlink:href="ZooKeys-294-009-g007.jpg" position="float" orientation="portrait" xlink:type="simple"/></fig></tp:treatment-sec><ref-list><ref id="B4"><mixed-citation xmlns:xlink="http://www.w3.org/1999/xlink" xlink:type="simple"><person-group><name name-style="western"><surname>Corporaal</surname><given-names>JB</given-names></name></person-group> (<year>1937</year>)<source> A New <italic>Brachycallimerus</italic> from Java. Revue Francaise d’Entomologie: 60–62.</source></mixed-citation></ref></ref-list></tp:taxon-treatment>
